# Supplementary material for: Using a Large Margin Context-Aware Convolutional Neural Network to Automatically Extract Disease-Disease Association from Literature: Comparative Analytic Study
Source: JMIR Med Inform. 2019 Nov 26;7(4):e14502. doi: 10.2196/14502 (PMC6913619; doi:10.2196/14502)
Supplement: Multimedia Appendix 11 [file medinform_v7i4e14502_app11.zip]

Archive with 1,042 entries (1,042 files):
- 23010878.ann
- 23010878.txt
- 23023550.ann
- 23023550.txt
- 23061084.ann
- 23061084.txt
- 23074030.ann
- 23074030.txt
- 23076002.ann
- 23076002.txt
- 23088666.ann
- 23088666.txt
- 23089893.ann
- 23089893.txt
- 23090821.ann
- 23090821.txt
- 23092654.ann
- 23092654.txt
- 23104392.ann
- 23104392.txt
- 23110479.ann
- 23110479.txt
- 23112000.ann
- 23112000.txt
- 23128536.ann
- 23128536.txt
- 23131607.ann
- 23131607.txt
- 23149052.ann
- 23149052.txt
- 23150890.ann
- 23150890.txt
- 23164815.ann
- 23164815.txt
- 23169211.ann
- 23169211.txt
- 23177060.ann
- 23177060.txt
- 23199811.ann
- 23199811.txt
- 23201456.ann
- 23201456.txt
- 23202900.ann
- 23202900.txt
- 23224356.ann
- 23224356.txt
- 23225334.ann
- 23225334.txt
- 23234213.ann
- 23234213.txt
- 23240627.ann
- 23240627.txt
- 23242475.ann
- 23242475.txt
- 23253916.ann
- 23253916.txt
- 23254730.ann
- 23254730.txt
- 23254737.ann
- 23254737.txt
- 23266172.ann
- 23266172.txt
- 23266202.ann
- 23266202.txt
- 23283273.ann
- 23283273.txt
- 23301782.ann
- 23301782.txt
- 23303582.ann
- 23303582.txt
- 23316949.ann
- 23316949.txt
- 23324497.ann
- 23324497.txt
- 23328531.ann
- 23328531.txt
- 23335553.ann
- 23335553.txt
- 23336535.ann
- 23336535.txt
- 23337154.ann
- 23337154.txt
- 23345156.ann
- 23345156.txt
- 23372802.ann
- 23372802.txt
- 23379116.ann
- 23379116.txt
- 23390792.ann
- 23390792.txt
- 23399337.ann
- 23399337.txt
- 23408310.ann
- 23408310.txt
- 23412224.ann
- 23412224.txt
- 23413264.ann
- 23413264.txt
- 23425641.ann
- 23425641.txt
- 23446857.ann
- 23446857.txt
- 23456211.ann
- 23456211.txt
- 23484805.ann
- 23484805.txt
- 23485804.ann
- 23485804.txt
- 23486682.ann
- 23486682.txt
- 23528336.ann
- 23528336.txt
- 23529600.ann
- 23529600.txt
- 23539553.ann
- 23539553.txt
- 23565971.ann
- 23565971.txt
- 23567983.ann
- 23567983.txt
- 23584645.ann
- 23584645.txt
- 23587434.ann
- 23587434.txt
- 23595172.ann
- 23595172.txt
- 23622392.ann
- 23622392.txt
- 23627546.ann
- 23627546.txt
- 23627555.ann
- 23627555.txt
- 23642042.ann
- 23642042.txt
- 23644860.ann
- 23644860.txt
- 23652463.ann
- 23652463.txt
- 23678279.ann
- 23678279.txt
- 23678745.ann
- 23678745.txt
- 23714032.ann
- 23714032.txt
- 23720896.ann
- 23720896.txt
- 23723284.ann
- 23723284.txt
- 23736070.ann
- 23736070.txt
- 23737311.ann
- 23737311.txt
- 23738981.ann
- 23738981.txt
- 23753199.ann
- 23753199.txt
- 23773832.ann
- 23773832.txt
- 23804142.ann
- 23804142.txt
- 23806565.ann
- 23806565.txt
- 23811958.ann
- 23811958.txt
- 23829901.ann
- 23829901.txt
- 23869686.ann
- 23869686.txt
- 23872209.ann
- 23872209.txt
- 23874897.ann
- 23874897.txt
- 23879705.ann
- 23879705.txt
- 23881426.ann
- 23881426.txt
- 23886626.ann
- 23886626.txt
- 23891252.ann
- 23891252.txt
- 23906194.ann
- 23906194.txt
- 23907599.ann
- 23907599.txt
- 23912799.ann
- 23912799.txt
- 23945121.ann
- 23945121.txt
- 23953254.ann
- 23953254.txt
- 23963470.ann
- 23963470.txt
- 23965297.ann
- 23965297.txt
- 23975270.ann
- 23975270.txt
- 23992920.ann
- 23992920.txt
- 23996461.ann
- 23996461.txt
- 24001181.ann
- 24001181.txt
- 24007641.ann
- 24007641.txt
- 24011063.ann
- 24011063.txt
- 24011368.ann
- 24011368.txt
- 24011800.ann
- 24011800.txt
- 24051272.ann
- 24051272.txt
- 24055548.ann
- 24055548.txt
- 24055980.ann
- 24055980.txt
- 24060230.ann
- 24060230.txt
- 24066737.ann
- 24066737.txt
- 24067774.ann
- 24067774.txt
- 24070110.ann
- 24070110.txt
- 24071030.ann
- 24071030.txt
- 24073247.ann
- 24073247.txt
- 24075626.ann
- 24075626.txt
- 24090102.ann
- 24090102.txt
- 24103900.ann
- 24103900.txt
- 24114642.ann
- 24114642.txt
- 24131489.ann
- 24131489.txt
- 24154568.ann
- 24154568.txt
- 24165505.ann
- 24165505.txt
- 24167109.ann
- 24167109.txt
- 24182892.ann
- 24182892.txt
- 24190143.ann
- 24190143.txt
- 24206409.ann
- 24206409.txt
- 24235063.ann
- 24235063.txt
- 24247473.ann
- 24247473.txt
- 24272528.ann
- 24272528.txt
- 24279219.ann
- 24279219.txt
- 24281968.ann
- 24281968.txt
- 24291242.ann
- 24291242.txt
- 24292106.ann
- 24292106.txt
- 24309876.ann
- 24309876.txt
- 24312703.ann
- 24312703.txt
- 24339694.ann
- 24339694.txt
- 24341064.ann
- 24341064.txt
- 24354564.ann
- 24354564.txt
- 24365292.ann
- 24365292.txt
- 24365374.ann
- 24365374.txt
- 24371085.ann
- 24371085.txt
- 24373302.ann
- 24373302.txt
- 24386181.ann
- 24386181.txt
- 24393446.ann
- 24393446.txt
- 24403212.ann
- 24403212.txt
- 24408315.ann
- 24408315.txt
- 24429179.ann
- 24429179.txt
- 24433728.ann
- 24433728.txt
- 24439194.ann
- 24439194.txt
- 24444004.ann
- 24444004.txt
- 24447068.ann
- 24447068.txt
[truncated: 742 more entries]
