# Supplementary material for: Using a Large Margin Context-Aware Convolutional Neural Network to Automatically Extract Disease-Disease Association from Literature: Comparative Analytic Study
Source: JMIR Med Inform. 2019 Nov 26;7(4):e14502. doi: 10.2196/14502 (PMC6913619; doi:10.2196/14502)
Supplement: Multimedia Appendix 11 [file medinform_v7i4e14502_app11.zip › 23010878.ann]

T0	Disease 0 17	Myasthenia gravis
N0	Reference T0 MeSH:D009157	Myasthenia gravis
T2	Disease 61 77	Kaposi's sarcoma
N2	Reference T2 MeSH:D012514	Kaposi's sarcoma
T3	Disease 102 140	disorder of neuromuscular transmission
N3	Reference T3 MeSH:D020511	disorder of neuromuscular transmission
T4	Disease 230 247	myasthenia gravis
N4	Reference T4 MeSH:D009157	myasthenia gravis
T5	Disease 252 268	Kaposi's sarcoma
N5	Reference T5 MeSH:D012514	Kaposi's sarcoma
T7	Association 197 208	association
T8	Disease 425 449	ocular myasthenia gravis
N7	Reference T8 MeSH:D009157	ocular myasthenia gravis
T9	Disease 486 502	Kaposi's sarcoma
N8	Reference T9 MeSH:D012514	Kaposi's sarcoma
T10	Disease 528 547	myasthenic symptoms
N9	Reference T10 MeSH:D012678	myasthenic symptoms
T11	Disease 657 673	Kaposi's sarcoma
N10	Reference T11 MeSH:D012514	Kaposi's sarcoma
T12	Disease 897 913	Kaposi's sarcoma
N11	Reference T12 MeSH:D012514	Kaposi's sarcoma
T13	Disease 918 935	myasthenia gravis
N12	Reference T13 MeSH:D009157	myasthenia gravis
T14	Disease 969 986	myasthenia gravis
N13	Reference T14 MeSH:D009157	myasthenia gravis
T15	Disease 1024 1040	Kaposi's sarcoma
N14	Reference T15 MeSH:D012514	Kaposi's sarcoma
T16	Association 877 888	correlation
E1	Association:T7 Theme:T4 Theme2:T5
E2	Association:T16 Theme:T12 Theme2:T13
T17	Disease 79 96	Myasthenia gravis
N15	Reference T17 MeSH:D009157	Myasthenia Gravis
T1	Disease 35 38	HIV
N1	Reference T1 MeSH:D015658	HIV Infections
T6	Disease 274 277	HIV
N6	Reference T6 MeSH:D015658	HIV Infections
T18	Association 18 28	developing
E3	Association:T18 Cause:T0 Theme:T2
T19	Association 1007 1020	manifestation
E4	Association:T19 Theme:T14 Cause:T15
