# Supplementary material for: Using a Large Margin Context-Aware Convolutional Neural Network to Automatically Extract Disease-Disease Association from Literature: Comparative Analytic Study
Source: JMIR Med Inform. 2019 Nov 26;7(4):e14502. doi: 10.2196/14502 (PMC6913619; doi:10.2196/14502)
Supplement: Multimedia Appendix 11 [file medinform_v7i4e14502_app11.zip › 23010878.txt]

Myasthenia gravis developing in an HIV-negative patient with Kaposi's sarcoma.
Myasthenia gravis is a disorder of neuromuscular transmission caused by autoimmune mechanisms.
We reported a possible association between seropositive myasthenia gravis and Kaposi's sarcoma in a HIV-negative subject and the observed interactions between the treatment regimen for these two conditions.
A 62-year-old man came to our attention for ocular myasthenia gravis.
He suffered from a classic form of Kaposi's sarcoma since about 1 year.
When myasthenic symptoms worsened, the patient was started on prednisone and azathioprine.
The patient had a significant worsening of Kaposi's sarcoma, so prednisone and azathioprine were reduced and he was treated with vinblastine, with improvement both in dermatologic than in neurological symptomatology.
We propose some considerations: the potential correlation between Kaposi's sarcoma and myasthenia gravis through immunological mechanism; myasthenia gravis as a paraneoplastic manifestation of Kaposi's sarcoma, and the role of an antitumoral agent as a treatment for both the conditions.
