# Supplementary material for: Using a Large Margin Context-Aware Convolutional Neural Network to Automatically Extract Disease-Disease Association from Literature: Comparative Analytic Study
Source: JMIR Med Inform. 2019 Nov 26;7(4):e14502. doi: 10.2196/14502 (PMC6913619; doi:10.2196/14502)
Supplement: Multimedia Appendix 11 [file medinform_v7i4e14502_app11.zip › 23023550.ann]

T0	Disease 34 48	cardiac arrest
N0	Reference T0 MeSH:D006323	cardiac arrest
T1	Disease 218 222	pain
N1	Reference T1 MeSH:D010146	pain
T2	Disease 286 293	dyspnea
N2	Reference T2 MeSH:D004417	dyspnea
T3	Disease 319 333	cardiac arrest
N3	Reference T3 MeSH:D006323	cardiac arrest
T4	Disease 368 380	atrial tumor
N4	Reference T4 MeSH:D009369	atrial tumor
T5	Disease 475 488	cardiac tumor
N5	Reference T5 MeSH:D006338	cardiac tumor
T6	Disease 523 530	myxomas
N6	Reference T6 MeSH:D009232	myxomas
T7	Disease 573 588	Cardiac failure
N7	Reference T7 MeSH:D006333	Cardiac failure
T8	Disease 593 610	arterial embolism
N8	Reference T8 MeSH:D020762	arterial embolism
T10	Disease 776 781	tumor
N9	Reference T10 MeSH:D009369	tumor
T11	Disease 793 811	embolus separation
N10	Reference T11 MeSH:D004617	embolus separation
T12	Disease 830 843	heart failure
N11	Reference T12 MeSH:D006333	heart failure
T14	Disease 901 915	cardiac tumors
N12	Reference T14 MeSH:D006338	cardiac tumors
T15	Disease 933 950	arterial embolism
N13	Reference T15 MeSH:D020762	arterial embolism
T16	Disease 967 986	cardiac arrhythmias
N14	Reference T16 MeSH:D001145	cardiac arrhythmias
T17	Disease 640 653	atrial myxoma
N15	Reference T17 MeSH:C538262	
T18	Disease 6 19	atrial myxoma
N16	Reference T18 MeSH:C538262	
T19	Association 24 33	presented
E3	Association:T19 Cause:T18 Theme:T0
T20	Disease 497 504	embolus
N17	Reference T20 MeSH:D004617	Embolism
T22	Association 823 829	caused
E5	Association:T22 Cause:T11 Theme:T12
T13	Association 962 966	have
E2	Association:T13 Cause:T15 Theme:T16
A1	Negation E2
T9	Association 621 629	symptoms
E1	Association:T9 Cause:T17 Theme:T8 Theme2:T7
