# Supplementary material for: Using a Large Margin Context-Aware Convolutional Neural Network to Automatically Extract Disease-Disease Association from Literature: Comparative Analytic Study
Source: JMIR Med Inform. 2019 Nov 26;7(4):e14502. doi: 10.2196/14502 (PMC6913619; doi:10.2196/14502)
Supplement: Multimedia Appendix 11 [file medinform_v7i4e14502_app11.zip › 23023550.txt]

[Left atrial myxoma who presented cardiac arrest immediately after the onset of coldness of a leg; report of a case].
A 55-year-old woman visited the emergency department of our hospital with complaint of coldness and pain in her right leg.
Two hours after the onset, she suddenly felt dyspnea and temporarily suffered cardiac arrest.
Echocardiography revealed a left atrial tumor prolapsing into the left ventricle through the mitral valve.
By emergency operation, both the cardiac tumor and the embolus were diagnosed as myxomas.
The postoperative course was uneventful.
Cardiac failure and arterial embolism are major symptoms of a left atrial myxoma, but there have been no reports of both symptoms occurring at the same time.
It is supposed that the changing form of the tumor because of embolus separation could have caused heart failure.
We must consider the use of echocardiography to examine cardiac tumors in patients with arterial embolism who do not have cardiac arrhythmias.
