# Supplementary material for: Using a Large Margin Context-Aware Convolutional Neural Network to Automatically Extract Disease-Disease Association from Literature: Comparative Analytic Study
Source: JMIR Med Inform. 2019 Nov 26;7(4):e14502. doi: 10.2196/14502 (PMC6913619; doi:10.2196/14502)
Supplement: Multimedia Appendix 11 [file medinform_v7i4e14502_app11.zip › 23061084.ann]

T0	Disease 55 59	pain
N0	Reference T0 MeSH:D010146	pain
T1	Disease 64 83	depressive symptoms
N1	Reference T1 MeSH:D003866	depressive symptoms
T2	Disease 118 138	musculoskeletal pain
N2	Reference T2 MeSH:D059352	musculoskeletal pain
T3	Association 34 46	relationship
T5	Disease 243 247	pain
N4	Reference T5 MeSH:D010146	pain
T6	Disease 293 303	depression
N5	Reference T6 MeSH:D003866	depression
T7	Disease 341 345	pain
N6	Reference T7 MeSH:D010146	pain
T8	Disease 440 444	pain
N7	Reference T8 MeSH:D010146	pain
T9	Disease 469 488	depressive symptoms
N8	Reference T9 MeSH:D003866	depressive symptoms
T10	Disease 586 590	pain
N9	Reference T10 MeSH:D010146	pain
T12	Disease 747 751	pain
N11	Reference T12 MeSH:D010146	pain
T13	Disease 756 775	depressive symptoms
N12	Reference T13 MeSH:D003866	depressive symptoms
T14	Association 726 738	relationship
T15	Disease 829 849	musculoskeletal pain
N13	Reference T15 MeSH:D059352	musculoskeletal pain
T16	Disease 884 888	pain
N14	Reference T16 MeSH:D010146	pain
T17	Disease 899 918	depressive symptoms
N15	Reference T17 MeSH:D003866	depressive symptoms
T18	Disease 1043 1047	pain
N16	Reference T18 MeSH:D010146	pain
T19	Disease 1156 1175	depressive symptoms
N17	Reference T19 MeSH:D003866	depressive symptoms
T20	Disease 1253 1257	pain
N18	Reference T20 MeSH:D010146	pain
T21	Disease 1287 1306	depressive symptoms
N19	Reference T21 MeSH:D003866	depressive symptoms
T22	Association 1276 1283	related
T23	Disease 1433 1437	pain
N20	Reference T23 MeSH:D010146	pain
T24	Disease 1547 1551	pain
N21	Reference T24 MeSH:D010146	pain
T25	Disease 1565 1584	depressive symptoms
N22	Reference T25 MeSH:D003866	depressive symptoms
T26	Disease 1739 1749	depression
N23	Reference T26 MeSH:D003866	depression
E1	Association:T3 Theme:T0 Theme2:T1
E2	Association:T14 Theme:T12 Theme2:T13
E3	Association:T22 Cause:T20 Theme:T21
T4	Disease 188 207	depressive symptoms
N3	Reference T4 MeSH:D003866
T11	Disease 603 622	depressive symptoms
N10	Reference T11 MeSH:D003866
T27	Association 219 226	coexist
E4	Association:T27 Cause:T4 Theme:T5
T29	Association 326 337	consequence
E6	Association:T29 Cause:T6 Theme:T7
T28	Association 448 456	heighten
E5	Association:T28 Cause:T8
T30	Association 461 465	risk
E7	Association:T30 Theme:T9 Cause:E5
T31	Association 594 602	increase
E8	Association:T31 Cause:T10 Theme:T11
T32	Association 1526 1538	relationship
E9	Association:T32 Theme:T24 Theme2:T25
A1	Negation E6
