# Supplementary material for: Using a Large Margin Context-Aware Convolutional Neural Network to Automatically Extract Disease-Disease Association from Literature: Comparative Analytic Study
Source: JMIR Med Inform. 2019 Nov 26;7(4):e14502. doi: 10.2196/14502 (PMC6913619; doi:10.2196/14502)
Supplement: Multimedia Appendix 11 [file medinform_v7i4e14502_app11.zip › 23074030.ann]

T0	Disease 48 66	hyperprolactinemia
N0	Reference T0 MeSH:D006966	hyperprolactinemia
T1	Disease 71 90	menstrual disorders
N1	Reference T1 MeSH:D008599	menstrual disorders
T2	Disease 105 118	schizophrenia
N2	Reference T2 MeSH:D012559	schizophrenia
T3	Association 5 17	relationship
T4	Disease 154 173	Menstrual disorders
N3	Reference T4 MeSH:D008599	Menstrual disorders
T5	Disease 202 215	schizophrenia
N4	Reference T5 MeSH:D012559	schizophrenia
T6	Disease 297 316	menstrual disorders
N5	Reference T6 MeSH:D008599	menstrual disorders
T7	Disease 396 415	menstrual disorders
N6	Reference T7 MeSH:D008599	menstrual disorders
T8	Disease 503 522	menstrual disorders
N7	Reference T8 MeSH:D008599	menstrual disorders
T9	Disease 526 539	schizophrenia
N8	Reference T9 MeSH:D012559	schizophrenia
T10	Disease 605 618	schizophrenia
N9	Reference T10 MeSH:D012559	schizophrenia
T11	Disease 722 740	hyperprolactinemia
N10	Reference T11 MeSH:D006966	hyperprolactinemia
T12	Disease 745 764	menstrual disorders
N11	Reference T12 MeSH:D008599	menstrual disorders
T13	Disease 779 792	schizophrenia
N12	Reference T13 MeSH:D012559	schizophrenia
T14	Association 678 690	relationship
T15	Disease 1014 1032	hyperprolactinemia
N13	Reference T15 MeSH:D006966	hyperprolactinemia
T16	Disease 1037 1056	menstrual disorders
N14	Reference T16 MeSH:D008599	menstrual disorders
T17	Disease 1301 1320	menstrual disorders
N15	Reference T17 MeSH:D008599	menstrual disorders
T18	Disease 1335 1348	schizophrenia
N16	Reference T18 MeSH:D012559	schizophrenia
E1	Association:T3 Theme:T0 Theme2:T1
E2	Association:T14 Theme:T11 Theme2:T12
T19	Association 178 184	common
E3	Association:T19 Cause:T4 Theme:T5
T20	Association 589 599	connection
E4	Association:T20 Theme:T10
T21	Association 573 577	have
E5	Association:T21 Cause:T8 Theme:E4
T22	Association 973 983	connection
E6	Association:T22 Theme:T15 Theme2:T16
T23	Association 1278 1287	increased
E7	Association:T23 Cause:T18 Theme:T17
