# Supplementary material for: Using a Large Margin Context-Aware Convolutional Neural Network to Automatically Extract Disease-Disease Association from Literature: Comparative Analytic Study
Source: JMIR Med Inform. 2019 Nov 26;7(4):e14502. doi: 10.2196/14502 (PMC6913619; doi:10.2196/14502)
Supplement: Multimedia Appendix 11 [file medinform_v7i4e14502_app11.zip › 23076002.ann]

T0	Disease 7 32	proliferative retinopathy
N0	Reference T0 MeSH:D012164	proliferative retinopathy
T1	Disease 52 72	blood hyperviscosity
N1	Reference T1 MeSH:D006402	blood hyperviscosity
T2	Disease 76 108	sickle cell hemoglobin-C disease
N2	Reference T2 MeSH:D006450	sickle cell hemoglobin-C disease
T3	Disease 120 138	sickle cell anemia
N3	Reference T3 MeSH:D000755	sickle cell anemia
T4	Association 36 46	associated
T5	Disease 212 223	retinopathy
N4	Reference T5 MeSH:D012164	retinopathy
T6	Disease 227 246	sickle cell disease
N5	Reference T6 MeSH:D000755	sickle cell disease
T7	Disease 248 251	SCD
N6	Reference T7 MeSH:D000755	SCD
T8	Disease 271 274	SCD
N7	Reference T8 MeSH:D000755	SCD
T9	Disease 356 359	SCD
N8	Reference T9 MeSH:D000755	SCD
T10	Disease 361 379	sickle cell anemia
N9	Reference T10 MeSH:D000755	sickle cell anemia
T11	Disease 398 430	sickle cell hemoglobin-C disease
N10	Reference T11 MeSH:D006450	sickle cell hemoglobin-C disease
T12	Disease 432 435	SCC
N11	Reference T12 MeSH:D006450	SCC
T13	Disease 553 564	retinopathy
N12	Reference T13 MeSH:D012164	retinopathy
T15	Disease 683 694	retinopathy
N14	Reference T15 MeSH:D012164	retinopathy
T17	Disease 869 872	SCD
N16	Reference T17 MeSH:D000755	SCD
T18	Disease 886 889	SCC
N17	Reference T18 MeSH:D006450	SCC
T19	Disease 907 910	SCC
N18	Reference T19 MeSH:D006450	SCC
T20	Disease 1138 1141	SCC
N19	Reference T20 MeSH:D006450	SCC
T21	Disease 1212 1215	SCC
N20	Reference T21 MeSH:D006450	SCC
T22	Disease 1356 1388	sickle proliferative retinopathy
N21	Reference T22 MeSH:D012164	sickle proliferative retinopathy
T23	Disease 1408 1428	blood hyperviscosity
N22	Reference T23 MeSH:D006402	blood hyperviscosity
T24	Disease 1432 1435	SCC
N23	Reference T24 MeSH:D006450	SCC
T25	Association 1392 1402	associated
E1	Association:T4 Theme:T1 Theme2:T2 Cause:T0
E2	Association:T25 Cause:T22 Theme:T23 Theme2:T24
T14	Disease 625 636	retinopathy
N13	Reference T14 MeSH:D012164	Retinal Diseases
T16	Disease 381 384	SCA
N15	Reference T16 MeSH:D000755	Anemia, Sickle Cell
T26	Disease 880 883	SCA
N24	Reference T26 MeSH:D000755	Anemia, Sickle Cell
T27	Disease 1310 1313	SCA
N25	Reference T27 MeSH:D000755
T28	Disease 1456 1459	SCA
N26	Reference T28 MeSH:D000755
E3	Association:T4 Theme:T3 Cause:T0
A1	Negation E3
E4	Association:T25 Theme:T28 Cause:T22
A2	Negation E4
