# Supplementary material for: Using a Large Margin Context-Aware Convolutional Neural Network to Automatically Extract Disease-Disease Association from Literature: Comparative Analytic Study
Source: JMIR Med Inform. 2019 Nov 26;7(4):e14502. doi: 10.2196/14502 (PMC6913619; doi:10.2196/14502)
Supplement: Multimedia Appendix 11 [file medinform_v7i4e14502_app11.zip › 23088666.ann]

T0	Disease 23 36	herpes zoster
N0	Reference T0 MeSH:D006562	herpes zoster
T1	Disease 38 60	postherpetic neuralgia
N1	Reference T1 MeSH:D051474	postherpetic neuralgia
T2	Disease 86 99	Herpes zoster
N2	Reference T2 MeSH:D006562	Herpes zoster
T3	Disease 101 103	HZ
N3	Reference T3 MeSH:D006562	HZ
T6	Disease 173 175	HZ
N6	Reference T6 MeSH:D006562	HZ
T7	Disease 217 239	postherpetic neuralgia
N7	Reference T7 MeSH:D051474	postherpetic neuralgia
T8	Disease 241 244	PHN
N8	Reference T8 MeSH:D051474	PHN
T9	Disease 422 424	HZ
N9	Reference T9 MeSH:D006562	HZ
T10	Disease 429 432	PHN
N10	Reference T10 MeSH:D051474	PHN
T11	Disease 639 663	nutritional deficiencies
N11	Reference T11 MeSH:D044342	nutritional deficiencies
T13	Disease 818 842	nutritional deficiencies
N13	Reference T13 MeSH:D044342	nutritional deficiencies
T14	Disease 907 933	micronutrient deficiencies
N14	Reference T14 MeSH:D003677	micronutrient deficiencies
T15	Disease 974 976	HZ
N15	Reference T15 MeSH:D006562	HZ
T16	Disease 981 984	PHN
N16	Reference T16 MeSH:D051474	PHN
T18	Disease 1105 1109	pain
N18	Reference T18 MeSH:D010146	pain
T19	Disease 1127 1130	PHN
N19	Reference T19 MeSH:D051474	PHN
T20	Association 966 970	risk
T21	Disease 1195 1197	HZ
N20	Reference T21 MeSH:D006562	HZ
T22	Disease 1202 1205	PHN
N21	Reference T22 MeSH:D051474	PHN
T23	Disease 1348 1350	HZ
N22	Reference T23 MeSH:D006562	HZ
T24	Disease 1355 1358	PHN
N23	Reference T24 MeSH:D051474	PHN
T25	Disease 1416 1418	HZ
N24	Reference T25 MeSH:D006562	HZ
T26	Disease 1423 1426	PHN
N25	Reference T26 MeSH:D051474	PHN
T27	Disease 1547 1571	nutritional deficiencies
N26	Reference T27 MeSH:D044342	nutritional deficiencies
T28	Disease 1624 1626	HZ
N27	Reference T28 MeSH:D006562	HZ
T29	Disease 1631 1634	PHN
N28	Reference T29 MeSH:D051474	PHN
T30	Disease 1749 1751	HZ
N29	Reference T30 MeSH:D006562	HZ
T31	Disease 1756 1759	PHN
N30	Reference T31 MeSH:D051474	PHN
E1	Association:T20 Theme:T15 Theme2:T16
T33	Disease 66 72	zoster
N31	Reference T33 MeSH:D006562	Herpes Zoster
T4	Disease 143 165	varicella-zoster virus
T5	Disease 1087 1100	herpetic pain
N5	Reference T5 MeSH:D006562	Herpes Zoster
#1	AnnotatorNotes T5	D006562+D010146
N4	Reference T4 MeSH:C073411
T12	Disease 167 170	VZV
N12	Reference T12 MeSH:C073411
T17	Association 105 112	results
E3	Association:T17 Cause:T2 Theme:T4 Cause2:T3 Theme2:T12
T34	Association 196 208	complication
E4	Association:T34 Cause:T6 Theme:T7 Theme2:T8
T35	Association 953 961	increase
E5	Association:T35 Cause:T14 Theme:E1
