# Supplementary material for: Using a Large Margin Context-Aware Convolutional Neural Network to Automatically Extract Disease-Disease Association from Literature: Comparative Analytic Study
Source: JMIR Med Inform. 2019 Nov 26;7(4):e14502. doi: 10.2196/14502 (PMC6913619; doi:10.2196/14502)
Supplement: Multimedia Appendix 11 [file medinform_v7i4e14502_app11.zip › 23089893.ann]

T1	Disease 35 55	hypercholesterolemia
N1	Reference T1 MeSH:D006937	hypercholesterolemia
T2	Disease 156 176	hypercholesterolemia
N2	Reference T2 MeSH:D006937	hypercholesterolemia
T4	Association 140 152	relationship
T5	Disease 306 326	ocular abnormalities
N4	Reference T5 MeSH:D005124	ocular abnormalities
T6	Disease 596 616	hypercholesterolemia
N5	Reference T6 MeSH:D006937	hypercholesterolemia
T7	Disease 711 731	hypercholesterolemia
N6	Reference T7 MeSH:D006937	hypercholesterolemia
T10	Disease 770 782	hypertension
N8	Reference T10 MeSH:D006973	hypertension
T11	Disease 787 795	diabetes
N9	Reference T11 MeSH:D003920	diabetes
T12	Disease 935 954	choroidal thickness
N10	Reference T12 MeSH:D015862	choroidal thickness
T13	Disease 986 1005	choroidal thickness
N11	Reference T13 MeSH:D015862	choroidal thickness
T14	Disease 1400 1419	choroidal thickness
N12	Reference T14 MeSH:D015862	choroidal thickness
T15	Disease 1662 1681	choroidal thickness
N13	Reference T15 MeSH:D015862	choroidal thickness
T16	Disease 1736 1756	hypercholesterolemia
N14	Reference T16 MeSH:D006937	hypercholesterolemia
T17	Disease 1807 1826	choroidal thickness
N15	Reference T17 MeSH:D015862	choroidal thickness
E1	Association:T4 Theme:T2 Theme2:T100
T100	Disease 181 200	choroidal thickness
N100	Reference T100 MeSH:D015862	choroidal thickness
T101	Disease 735 754	choroidal thickness
N101	Reference T101 MeSH:D015862	choroidal thickness
T3	Disease 0 19	Choroidal thickness
N3	Reference T3 MeSH:D015862	Choroid Diseases
T8	Association 1712 1718	higher
E2	Association:T8 Cause:T16 Theme:T15
T9	Association 23 31	relation
E3	Association:T9 Theme:T1 Cause:T3
