# Supplementary material for: Using a Large Margin Context-Aware Convolutional Neural Network to Automatically Extract Disease-Disease Association from Literature: Comparative Analytic Study
Source: JMIR Med Inform. 2019 Nov 26;7(4):e14502. doi: 10.2196/14502 (PMC6913619; doi:10.2196/14502)
Supplement: Multimedia Appendix 11 [file medinform_v7i4e14502_app11.zip › 23090821.ann]

T0	Disease 0 16	Digital clubbing
N0	Reference T0 MeSH:D010004	Digital clubbing
T1	Disease 51 80	secondary hyperparathyroidism
N1	Reference T1 MeSH:D006962	secondary hyperparathyroidism
T2	Disease 134 150	Digital clubbing
N2	Reference T2 MeSH:D010004	Digital clubbing
T3	Disease 258 274	digital clubbing
N3	Reference T3 MeSH:D010004	digital clubbing
T4	Disease 292 319	primary hyperparathyroidism
N4	Reference T4 MeSH:D049950	primary hyperparathyroidism
T5	Disease 328 357	secondary hyperparathyroidism
N5	Reference T5 MeSH:D006962	secondary hyperparathyroidism
T6	Disease 359 363	SHPT
N6	Reference T6 MeSH:D006962	SHPT
T7	Disease 455 471	digital clubbing
N7	Reference T7 MeSH:D010004	digital clubbing
T8	Disease 476 480	SHPT
N8	Reference T8 MeSH:D006962	SHPT
T9	Disease 491 511	vitamin D deficiency
N9	Reference T9 MeSH:D014808	vitamin D deficiency
T10	Association 443 451	relation
T11	Disease 592 624	clubbing of the fingers and toes
N10	Reference T11 MeSH:D010005	clubbing of the fingers and toes
T12	Disease 649 653	SHPT
N11	Reference T12 MeSH:D006962	SHPT
T13	Disease 664 684	vitamin D deficiency
N12	Reference T13 MeSH:D014808	vitamin D deficiency
T14	Disease 783 801	osteolytic lesions
N13	Reference T14 MeSH:D030981	osteolytic lesions
T15	Disease 873 877	SHPT
N14	Reference T15 MeSH:D006962	SHPT
T16	Association 838 849	consequence
T17	Disease 1030 1046	digital clubbing
N15	Reference T17 MeSH:D010004	digital clubbing
T18	Disease 1081 1085	SHPT
N16	Reference T18 MeSH:D006962	SHPT
T19	Disease 1096 1116	vitamin D deficiency
N17	Reference T19 MeSH:D014808	vitamin D deficiency
E1	Association:T10 Theme:T7 Theme2:T8
E2	Association:T16 Theme:T14 Cause:T15
T20	Association 17 19	as
E3	Association:T20 Cause:T0 Theme:E4
T21	Association 31 43	complication
E4	Association:T21 Theme:T1
T22	Association 654 660	caused
E5	Association:T22 Cause:T13 Theme:T12
T23	Association 481 487	caused
E6	Association:T23 Cause:T9 Theme:T8 Theme2:T7
T24	Association 1047 1049	as
E7	Association:T24 Cause:T17 Theme:E8
T25	Association 1061 1073	complication
E8	Association:T25 Theme:T18
T26	Association 1086 1092	caused
E9	Association:T26 Cause:T19 Theme:T17
