# Supplementary material for: Using a Large Margin Context-Aware Convolutional Neural Network to Automatically Extract Disease-Disease Association from Literature: Comparative Analytic Study
Source: JMIR Med Inform. 2019 Nov 26;7(4):e14502. doi: 10.2196/14502 (PMC6913619; doi:10.2196/14502)
Supplement: Multimedia Appendix 11 [file medinform_v7i4e14502_app11.zip › 23092654.ann]

T0	Disease 25 42	Tourette syndrome
N0	Reference T0 MeSH:D005879	Tourette syndrome
T1	Disease 171 188	Tourette syndrome
N1	Reference T1 MeSH:D005879	Tourette syndrome
T2	Disease 190 192	TS
N2	Reference T2 MeSH:D005879	TS
T3	Disease 296 298	TS
N3	Reference T3 MeSH:D005879	TS
T4	Disease 561 592	attention-deficit/hyperactivity
N4	Reference T4 MeSH:D001289	attention-deficit/hyperactivity
T5	Disease 597 627	obsessive-compulsive disorders
N5	Reference T5 MeSH:D009771	obsessive-compulsive disorders
T8	Disease 683 685	TS
N7	Reference T8 MeSH:D005879	TS
T9	Disease 909 911	TS
N8	Reference T9 MeSH:D005879	TS
T10	Disease 971 981	infections
N9	Reference T10 MeSH:D007239	infections
T11	Disease 986 988	TS
N10	Reference T11 MeSH:D005879	TS
T12	Association 950 962	relationship
T13	Disease 1069 1071	TS
N11	Reference T13 MeSH:D005879	TS
T14	Disease 1104 1114	infections
N12	Reference T14 MeSH:D007239	infections
T15	Disease 1215 1217	TS
N13	Reference T15 MeSH:D005879	TS
T16	Disease 1448 1450	TS
N14	Reference T16 MeSH:D005879	TS
E2	Association:T12 Theme:T10 Theme2:T11
T7	Disease 637 661	streptococcal infections
N6	Reference T7 MeSH:D013290	Streptococcal Infections
