# Supplementary material for: Using a Large Margin Context-Aware Convolutional Neural Network to Automatically Extract Disease-Disease Association from Literature: Comparative Analytic Study
Source: JMIR Med Inform. 2019 Nov 26;7(4):e14502. doi: 10.2196/14502 (PMC6913619; doi:10.2196/14502)
Supplement: Multimedia Appendix 11 [file medinform_v7i4e14502_app11.zip › 23104392.ann]

T1	Disease 42 70	systemic lupus erythematosus
N1	Reference T1 MeSH:D008180	systemic lupus erythematosus
T2	Association 26 36	associated
T3	Disease 96 124	Systemic lupus erythematosus
N2	Reference T3 MeSH:D008180	Systemic lupus erythematosus
T4	Disease 126 129	SLE
N3	Reference T4 MeSH:D008180	SLE
T5	Disease 284 287	SLE
N4	Reference T5 MeSH:D008180	SLE
T6	Disease 302 327	intracranial hypertension
N5	Reference T6 MeSH:D019586	intracranial hypertension
T7	Disease 329 331	IH
N6	Reference T7 MeSH:D019586	IH
T8	Disease 391 394	SLE
N7	Reference T8 MeSH:D008180	SLE
T9	Disease 399 401	IH
N8	Reference T9 MeSH:D019586	IH
T10	Disease 452 454	IH
N9	Reference T10 MeSH:D019586	IH
T11	Association 371 382	association
T12	Disease 590 592	IH
N10	Reference T12 MeSH:D019586	IH
T13	Disease 597 600	SLE
N11	Reference T13 MeSH:D008180	SLE
T14	Disease 639 642	SLE
N12	Reference T14 MeSH:D008180	SLE
T15	Disease 654 656	IH
N13	Reference T15 MeSH:D019586	IH
E1	Association:T2 Theme:T1 Cause:T16
E2	Association:T11 Theme:T8 Theme2:T9
T16	Disease 0 25	Intracranial hypertension
N14	Reference T16 MeSH:D019586	Intracranial Hypertension
T17	Association 643 653	associated
E3	Association:T17 Theme:T15 Cause:T14
T18	Association 288 298	presenting
E4	Association:T18 Theme:T7 Theme2:T6 Cause:T5
