# Supplementary material for: Using a Large Margin Context-Aware Convolutional Neural Network to Automatically Extract Disease-Disease Association from Literature: Comparative Analytic Study
Source: JMIR Med Inform. 2019 Nov 26;7(4):e14502. doi: 10.2196/14502 (PMC6913619; doi:10.2196/14502)
Supplement: Multimedia Appendix 11 [file medinform_v7i4e14502_app11.zip › 23104392.txt]

Intracranial hypertension associated with systemic lupus erythematosus in a young male patient.
Systemic lupus erythematosus (SLE) is a chronic disease that affects multiple organ systems including the central nervous system.
We present a case of a young male with a new diagnosis of SLE presenting as intracranial hypertension (IH).
Review of the literature suggests an association between SLE and IH and prompts a reconsideration of the exclusion of IH from the American College of Rheumatology's accepted neuropsychiatric manifestations.
In addition, our case is one of the few cases of IH and SLE in males.
While the data are limited, SLE-associated IH in males may be different from that in females with respect to presentation and severity.
