# Supplementary material for: Using a Large Margin Context-Aware Convolutional Neural Network to Automatically Extract Disease-Disease Association from Literature: Comparative Analytic Study
Source: JMIR Med Inform. 2019 Nov 26;7(4):e14502. doi: 10.2196/14502 (PMC6913619; doi:10.2196/14502)
Supplement: Multimedia Appendix 11 [file medinform_v7i4e14502_app11.zip › 23110479.ann]

T0	Disease 0 8	Glaucoma
N0	Reference T0 MeSH:D005901	Glaucoma
T2	Association 9 19	associated
T3	Disease 164 172	glaucoma
N2	Reference T3 MeSH:D005901	glaucoma
T4	Disease 189 201	inflammation
N3	Reference T4 MeSH:D007249	intraocular inflammation
T5	Disease 233 238	cysts
N4	Reference T5 MeSH:D010181	uveal cysts
T6	Association 155 160	signs
T7	Disease 830 838	Cataract
N5	Reference T7 MeSH:D002386	Cataract
T8	Disease 864 872	Glaucoma
N6	Reference T8 MeSH:D005901	Glaucoma
T9	Disease 895 900	cysts
N7	Reference T9 MeSH:D010181	uveal cysts
T10	Disease 1104 1109	cysts
N8	Reference T10 MeSH:D010181	uveal cysts
T11	Disease 1190 1220	increased intraocular pressure
N9	Reference T11 MeSH:D009798	increased intraocular pressure
T12	Disease 1237 1249	inflammation
N10	Reference T12 MeSH:D007249	intraocular inflammation
T13	Association 1181 1186	signs
T14	Disease 1297 1305	glaucoma
N11	Reference T14 MeSH:D005901	glaucoma
T15	Disease 1387 1392	cysts
N12	Reference T15 MeSH:D010181	uveal cysts
E1	Association:T2 Cause:T0 Theme:T1 Theme2:T16
E2	Association:T6 Theme:T3 Theme2:T4
E3	Association:T13 Theme:T11 Theme2:T12
T1	Disease 31 36	cysts
N1	Reference T1 MeSH:D003560	Cysts
T16	Disease 41 56	goniodysgenesis
N13	Reference T16 MeSH:C564214	
T17	Disease 544 549	cysts
N14	Reference T17 MeSH:D003560	Cysts
T18	Disease 638 643	cysts
N15	Reference T18 MeSH:D003560	Cysts
T19	Disease 1281 1285	cyst
N16	Reference T19 MeSH:D003560	Cysts
T20	Association 202 213	accompanied
E4	Association:T20 Theme:T5 Cause:T4 Cause2:T3
T21	Association 1286 1296	associated
E5	Association:T21 Theme:T14 Cause:T19
T22	Association 873 883	associated
E6	Association:T22 Theme:T9 Cause:T8
