# Supplementary material for: Using a Large Margin Context-Aware Convolutional Neural Network to Automatically Extract Disease-Disease Association from Literature: Comparative Analytic Study
Source: JMIR Med Inform. 2019 Nov 26;7(4):e14502. doi: 10.2196/14502 (PMC6913619; doi:10.2196/14502)
Supplement: Multimedia Appendix 11 [file medinform_v7i4e14502_app11.zip › 23112000.ann]

T0	Disease 19 30	myocarditis
N0	Reference T0 MeSH:D009205	myocarditis
T1	Disease 48 74	hypertensive heart disease
N1	Reference T1 MeSH:D006973	hypertensive heart disease
T2	Disease 79 100	cardiac deterioration
N2	Reference T2 MeSH:D006331	cardiac deterioration
T3	Disease 108 132	Structural abnormalities
N3	Reference T3 MeSH:D025063	Structural abnormalities
T4	Disease 141 162	cardiac deterioration
N4	Reference T4 MeSH:D006331	cardiac deterioration
T5	Disease 166 192	hypertensive heart disease
N5	Reference T5 MeSH:D006973	hypertensive heart disease
T6	Disease 194 197	HHD
N6	Reference T6 MeSH:D006973	HHD
T7	Disease 317 320	HHD
N7	Reference T7 MeSH:D006973	HHD
T8	Disease 325 340	cardiac failure
N8	Reference T8 MeSH:D006333	cardiac failure
T9	Disease 503 506	HHD
N9	Reference T9 MeSH:D006973	HHD
T10	Disease 512 515	HHD
N10	Reference T10 MeSH:D006973	HHD
T11	Disease 878 889	hypertrophy
N11	Reference T11 MeSH:D006984	hypertrophy
T12	Disease 895 925	degeneration of cardiomyocytes
N12	Reference T12 MeSH:D009410	degeneration of cardiomyocytes
T13	Disease 988 1007	myocardial fibrosis
N13	Reference T13 MeSH:D009202	myocardial fibrosis
T14	Disease 1128 1139	myocarditis
N14	Reference T14 MeSH:D009205	myocarditis
T15	Disease 1141 1152	Myocarditis
N15	Reference T15 MeSH:D009205	Myocarditis
T16	Disease 1196 1199	HHD
N16	Reference T16 MeSH:D006973	HHD
T17	Association 1157 1164	present
T18	Disease 1221 1224	HHD
N17	Reference T18 MeSH:D006973	HHD
T19	Disease 1233 1245	inflammation
N18	Reference T19 MeSH:D007249	inflammation
T20	Disease 1288 1299	myocarditis
N19	Reference T20 MeSH:D009205	myocarditis
T21	Disease 1436 1447	myocarditis
N20	Reference T21 MeSH:D009205	myocarditis
T22	Disease 1740 1751	Myocarditis
N21	Reference T22 MeSH:D009205	Myocarditis
T23	Disease 1772 1793	cardiac deterioration
N22	Reference T23 MeSH:D006331	cardiac deterioration
T24	Disease 1811 1814	HHD
N23	Reference T24 MeSH:D006973	HHD
T25	Association 1763 1768	cause
E1	Association:T25 Cause:T22 Theme:T23
E2	Association:T17 Cause:T15 Theme:T16
T26	Association 133 140	causing
E3	Association:T26 Cause:T3 Theme:T4
T27	Association 1259 1267	positive
E4	Association:T27 Theme:T20 Theme2:T18
A1	Negation E2
