# Supplementary material for: Using a Large Margin Context-Aware Convolutional Neural Network to Automatically Extract Disease-Disease Association from Literature: Comparative Analytic Study
Source: JMIR Med Inform. 2019 Nov 26;7(4):e14502. doi: 10.2196/14502 (PMC6913619; doi:10.2196/14502)
Supplement: Multimedia Appendix 11 [file medinform_v7i4e14502_app11.zip › 23128536.ann]

T0	Disease 0 18	Orbital cellulitis
N0	Reference T0 MeSH:D054517	Orbital cellulitis
T2	Disease 164 182	orbital cellulitis
N2	Reference T2 MeSH:D054517	orbital cellulitis
T3	Disease 198 230	central retinal artery occlusion
N3	Reference T3 MeSH:D015356	central retinal artery occlusion
T4	Disease 268 286	orbital cellulitis
N4	Reference T4 MeSH:D054517	orbital cellulitis
T5	Disease 298 314	decreased vision
N5	Reference T5 MeSH:D014786	decreased vision
T6	Disease 331 347	pupillary defect
N6	Reference T6 MeSH:D011681	pupillary defect
T7	Association 259 264	signs
T8	Disease 537 553	retinal ischemia
N7	Reference T8 MeSH:D012173	retinal ischemia
T9	Disease 630 662	central retinal artery occlusion
N8	Reference T9 MeSH:D015356	central retinal artery occlusion
T10	Disease 731 740	infection
N9	Reference T10 MeSH:D007239	infection
T12	Disease 801 819	orbital cellulitis
N11	Reference T12 MeSH:D054517	orbital cellulitis
T13	Association 785 797	complication
E1	Association:T13 Theme:T12 Cause:T11
E2	Association:T7 Theme:T4 Theme2:T5 Theme3:T6
T1	Disease 42 66	retinal artery occlusion
N1	Reference T1 MeSH:D015356	Retinal Artery Occlusion
T11	Disease 750 774	retinal artery occlusion
N10	Reference T11 MeSH:D015356	Retinal Artery Occlusion
T14	Association 19 30	complicated
E3	Association:T14 Theme:T1 Cause:T0
T15	Association 183 194	complicated
E4	Association:T15 Theme:T3 Cause:T2
