# Supplementary material for: Using a Large Margin Context-Aware Convolutional Neural Network to Automatically Extract Disease-Disease Association from Literature: Comparative Analytic Study
Source: JMIR Med Inform. 2019 Nov 26;7(4):e14502. doi: 10.2196/14502 (PMC6913619; doi:10.2196/14502)
Supplement: Multimedia Appendix 11 [file medinform_v7i4e14502_app11.zip › 23128536.txt]

Orbital cellulitis complicated by central retinal artery occlusion.
The authors present a case of a 16-year-old boy who sought treatment in Storm Eye Institute for orbital cellulitis complicated by central retinal artery occlusion.
He was examined for severe signs of orbital cellulitis, including decreased vision and an afferent pupillary defect.
Intravenous antibiotics failed to provide timely improvement, and the patient was surgically managed with endoscopic orbital decompression.
An ocular examination under anesthesia revealed retinal ischemia in the affected eye, and fluorescein angiography confirmed the diagnosis of central retinal artery occlusion.
The patient's vision improved slightly following resolution of the infection.
Central retinal artery occlusion is a rare complication of orbital cellulitis in adults and has yet to be reported in the pediatric population.
