# Supplementary material for: Using a Large Margin Context-Aware Convolutional Neural Network to Automatically Extract Disease-Disease Association from Literature: Comparative Analytic Study
Source: JMIR Med Inform. 2019 Nov 26;7(4):e14502. doi: 10.2196/14502 (PMC6913619; doi:10.2196/14502)
Supplement: Multimedia Appendix 11 [file medinform_v7i4e14502_app11.zip › 23131607.ann]

T0	Disease 6 24	Sheehan's syndrome
N0	Reference T0 MeSH:D007018	Sheehan's syndrome
T1	Disease 39 65	central diabetes insipidus
N1	Reference T1 MeSH:D020790	central diabetes insipidus
T2	Disease 128 136	necrosis
N2	Reference T2 MeSH:D009336	ischaemic pituitary necrosis
T3	Disease 162 173	haemorrhage
N3	Reference T3 MeSH:D006470	haemorrhage
T4	Association 98 104	result
T5	Disease 288 308	pituitary infarction
N4	Reference T5 MeSH:D007238	pituitary infarction
T6	Disease 335 350	hypopituitarism
N5	Reference T6 MeSH:D007018	hypopituitarism
T7	Association 326 331	cause
T8	Disease 414 425	haemorrhage
N6	Reference T8 MeSH:D006470	haemorrhage
T9	Disease 438 446	headache
N7	Reference T9 MeSH:D006261	headache
T10	Disease 448 474	central diabetes insipidus
N8	Reference T10 MeSH:D020790	central diabetes insipidus
T11	Disease 563 593	posterior pituitary deficiency
N9	Reference T11 MeSH:D010900	posterior pituitary deficiency
T12	Disease 610 628	Sheehan's syndrome
N10	Reference T12 MeSH:D007018	Sheehan's syndrome
E1	Association:T7 Cause:T5 Theme:T6
T13	Disease 67 85	Sheehan's syndrome
N11	Reference T13 MeSH:D007018	Hypopituitarism
E2	Association:T4 Cause:T13 Theme:T2
T14	Association 25 35	presenting
E3	Association:T14 Cause:T0 Theme:T1
T15	Association 137 143	due to
E4	Association:T15 Cause:T3 Theme:T2
T16	Association 426 434	followed
E5	Association:T16 Theme:T8 Cause:T9 Cause2:T10
