# Supplementary material for: Using a Large Margin Context-Aware Convolutional Neural Network to Automatically Extract Disease-Disease Association from Literature: Comparative Analytic Study
Source: JMIR Med Inform. 2019 Nov 26;7(4):e14502. doi: 10.2196/14502 (PMC6913619; doi:10.2196/14502)
Supplement: Multimedia Appendix 11 [file medinform_v7i4e14502_app11.zip › 23149052.ann]

T0	Disease 12 31	sebaceous carcinoma
N0	Reference T0 MeSH:D002277	Extraocular sebaceous carcinoma
T1	Disease 54 73	Sebaceous carcinoma
N1	Reference T1 MeSH:D002277	Sebaceous carcinoma
T2	Disease 104 109	tumor
N2	Reference T2 MeSH:D009369	adnexal tumor
T3	Disease 144 150	tumors
N3	Reference T3 MeSH:D009369	tumors
T4	Disease 225 240	cutaneous tumor
N4	Reference T4 MeSH:D009369	cutaneous tumor
T5	Disease 265 284	Muir-Torre syndrome
N5	Reference T5 MeSH:D055653	Muir-Torre syndrome
T6	Disease 313 334	visceral malignancies
N6	Reference T6 MeSH:D009369	visceral malignancies
T7	Disease 339 357	gene abnormalities
N7	Reference T7 MeSH:D025063	gene abnormalities
T8	Association 257 261	sign
T9	Disease 373 392	sebaceous carcinoma
N8	Reference T9 MeSH:D002277	sebaceous carcinoma
T10	Disease 476 482	cancer
N9	Reference T10 MeSH:D009369	cancer
T11	Disease 629 648	sebaceous carcinoma
N10	Reference T11 MeSH:D002277	sebaceous carcinoma
T12	Disease 712 731	sebaceous carcinoma
N11	Reference T12 MeSH:D002277	sebaceous carcinoma
T13	Disease 736 755	Muir-Torre syndrome
N12	Reference T13 MeSH:D055653	Muir-Torre syndrome
T14	Association 692 703	association
E1	Association:T8 Cause:T4 Theme:T5
E2	Association:T14 Theme:T12 Theme2:T13
T15	Association 297 307	associated
E3	Association:T15 Cause:T5 Theme:T6 Theme2:T7
