# Supplementary material for: Using a Large Margin Context-Aware Convolutional Neural Network to Automatically Extract Disease-Disease Association from Literature: Comparative Analytic Study
Source: JMIR Med Inform. 2019 Nov 26;7(4):e14502. doi: 10.2196/14502 (PMC6913619; doi:10.2196/14502)
Supplement: Multimedia Appendix 11 [file medinform_v7i4e14502_app11.zip › 23150890.ann]

T0	Disease 0 24	Ophthalmoplegic migraine
N0	Reference T0 MeSH:D060486	Ophthalmoplegic migraine
T2	Disease 73 97	Ophthalmoplegic migraine
N2	Reference T2 MeSH:D060486	Ophthalmoplegic migraine
T3	Disease 99 101	OM
N3	Reference T3 MeSH:D060486	OM
T4	Disease 159 168	headaches
N4	Reference T4 MeSH:D006261	headaches
T5	Disease 176 198	oculomotor nerve palsy
N5	Reference T5 MeSH:D015840	oculomotor nerve palsy
T6	Association 144 155	association
T8	Disease 375 383	migraine
N7	Reference T8 MeSH:D008881	migraine
T9	Disease 390 411	oculomotor neuropathy
T10	Disease 440 464	ophthalmoplegic migraine
N9	Reference T10 MeSH:D060486	ophthalmoplegic migraine
T11	Association 431 436	cause
T12	Disease 508 510	OM
N10	Reference T12 MeSH:D060486	OM
T13	Disease 589 597	migraine
N11	Reference T13 MeSH:D008881	migraine
T14	Disease 618 620	OM
N12	Reference T14 MeSH:D060486	OM
T15	Disease 682 684	OM
N13	Reference T15 MeSH:D060486	OM
T16	Disease 713 721	migraine
N14	Reference T16 MeSH:D008881	migraine
T17	Disease 744 753	neuralgia
N15	Reference T17 MeSH:D009437	cranial neuralgia
T18	Disease 896 904	migraine
N16	Reference T18 MeSH:D008881	migraine
T19	Disease 920 935	ophthalmoplegia
N17	Reference T19 MeSH:D009886	ophthalmoplegia
E1	Association:T6 Theme:T4 Theme2:T5
E2	Association:T11 Theme:T10 Cause:T9 Cause2:T8
T1	Disease 38 59	oculomotor neuropathy
N1	Reference T1 MeSH:D015840	Oculomotor Nerve Diseases
T20	Disease 26 34	migraine
N18	Reference T20 MeSH:D008881	Migraine Disorders
N6	Reference T9 MeSH:D015840	Oculomotor Nerve Diseases
T7	Association 912 919	causing
E3	Association:T7 Cause:T18 Theme:T19
