# Supplementary material for: Using a Large Margin Context-Aware Convolutional Neural Network to Automatically Extract Disease-Disease Association from Literature: Comparative Analytic Study
Source: JMIR Med Inform. 2019 Nov 26;7(4):e14502. doi: 10.2196/14502 (PMC6913619; doi:10.2196/14502)
Supplement: Multimedia Appendix 11 [file medinform_v7i4e14502_app11.zip › 23164815.ann]

T0	Disease 0 33	Electrographic status epilepticus
N0	Reference T0 MeSH:D013226	Electrographic status epilepticus
T2	Disease 160 193	electrographic status epilepticus
N2	Reference T2 MeSH:D013226	electrographic status epilepticus
T3	Disease 278 286	seizures
N3	Reference T3 MeSH:D012640	seizures
T4	Disease 291 324	electrographic status epilepticus
N4	Reference T4 MeSH:D013226	electrographic status epilepticus
T5	Association 329 339	associated
T6	Disease 554 568	encephalopathy
N5	Reference T6 MeSH:D001927	encephalopathy
T7	Disease 670 678	seizures
N6	Reference T7 MeSH:D012640	seizures
T8	Disease 698 706	seizures
N7	Reference T8 MeSH:D012640	seizures
T9	Disease 714 747	electrographic status epilepticus
N8	Reference T9 MeSH:D013226	electrographic status epilepticus
T10	Disease 780 799	neurologic disorder
N9	Reference T10 MeSH:D009422	neurologic disorder
T11	Disease 1157 1165	seizures
N10	Reference T11 MeSH:D012640	seizures
T12	Disease 1169 1202	electrographic status epilepticus
N11	Reference T12 MeSH:D013226	electrographic status epilepticus
T13	Disease 1434 1442	seizures
N12	Reference T13 MeSH:D012640	seizures
T14	Disease 1485 1493	seizures
N13	Reference T14 MeSH:D012640	seizures
T15	Disease 1512 1545	electrographic status epilepticus
N14	Reference T15 MeSH:D013226	electrographic status epilepticus
T16	Disease 1697 1730	electrographic status epilepticus
N15	Reference T16 MeSH:D013226	electrographic status epilepticus
T17	Disease 1982 1990	seizures
N16	Reference T17 MeSH:D012640	seizures
T18	Disease 2236 2269	Electrographic status epilepticus
N17	Reference T18 MeSH:D013226	Electrographic status epilepticus
T19	Disease 2294 2302	seizures
N18	Reference T19 MeSH:D012640	seizures
T20	Disease 2411 2425	encephalopathy
N19	Reference T20 MeSH:D001927	encephalopathy
T21	Association 2307 2317	associated
E1	Association:T5 Cause:T4 Cause2:T3 Theme:T28
E2	Association:T21 Cause:T18 Theme:T26
T22	Disease 53 62	mortality
N20	Reference T22 MeSH:D009026
T1	Disease 147 155	seizures
N1	Reference T1 MeSH:D012640	Seizures
T23	Disease 1207 1216	mortality
N21	Reference T23 MeSH:D009026
T24	Disease 1772 1781	mortality
N22	Reference T24 MeSH:D009026
T25	Disease 2037 2046	mortality
N23	Reference T25 MeSH:D009026
T26	Disease 2323 2332	mortality
N24	Reference T26 MeSH:D009026
T27	Association 37 47	associated
E3	Association:T27 Theme:T22 Cause:T0
T28	Disease 352 361	mortality
N25	Reference T28 MeSH:D009026
T29	Disease 911 920	mortality
N26	Reference T29 MeSH:D009026
T30	Association 1121 1133	associations
E4	Association:T30 Theme:T11 Theme2:T12 Theme3:T23
T31	Association 1735 1745	associated
E5	Association:T31 Cause:T16 Theme:T24
T32	Association 2000 2010	associated
E6	Association:T32 Theme:T25 Cause:T17
A1	Negation E6
E7	Association:T21 Cause:T19
A2	Negation E7
