# Supplementary material for: Using a Large Margin Context-Aware Convolutional Neural Network to Automatically Extract Disease-Disease Association from Literature: Comparative Analytic Study
Source: JMIR Med Inform. 2019 Nov 26;7(4):e14502. doi: 10.2196/14502 (PMC6913619; doi:10.2196/14502)
Supplement: Multimedia Appendix 11 [file medinform_v7i4e14502_app11.zip › 23169211.ann]

T1	Disease 24 30	asthma
N1	Reference T1 MeSH:D001249	asthma
T4	Disease 124 130	asthma
N3	Reference T4 MeSH:D001249	asthma
T6	Disease 280 288	rhinitis
N4	Reference T6 MeSH:D012220	rhinitis
T7	Disease 290 296	asthma
N5	Reference T7 MeSH:D001249	asthma
T8	Disease 306 315	urticaria
N6	Reference T8 MeSH:D014581	urticaria
T9	Disease 321 332	anaphylaxis
N7	Reference T9 MeSH:D000707	anaphylaxis
T10	Disease 500 506	asthma
N8	Reference T10 MeSH:D001249	asthma
T11	Disease 511 519	rhinitis
N9	Reference T11 MeSH:D012220	rhinitis
T13	Disease 706 712	asthma
N11	Reference T13 MeSH:D001249	asthma
T14	Disease 877 883	asthma
N12	Reference T14 MeSH:D001249	asthma
T16	Disease 13 19	eczema
N14	Reference T16 MeSH:D004485	Eczema
T3	Disease 113 119	eczema
N2	Reference T3 MeSH:D004485	Eczema
T12	Disease 616 622	asthma
N10	Reference T12 MeSH:D001249	Asthma
T15	Disease 893 899	eczema
N13	Reference T15 MeSH:D004485	Eczema
