# Supplementary material for: Using a Large Margin Context-Aware Convolutional Neural Network to Automatically Extract Disease-Disease Association from Literature: Comparative Analytic Study
Source: JMIR Med Inform. 2019 Nov 26;7(4):e14502. doi: 10.2196/14502 (PMC6913619; doi:10.2196/14502)
Supplement: Multimedia Appendix 11 [file medinform_v7i4e14502_app11.zip › 23169211.txt]

Occupational eczema and asthma in a hairdresser caused by hair-bleaching products.
Occupational allergic contact eczema and asthma caused by bleaching agents is seen in hairdressers.
Bleaching agents contain persulfate salts, which are known to induce immediate reactions such as rhinitis, asthma, contact urticaria, and anaphylaxis.
The immunologic mechanism is not, however, fully understood.
The specific inhalation challenge test is considered to be the gold standard for diagnosing occupational asthma and rhinitis.
However, this test is not always accessible.
Therefore, the diagnosis of occupational allergic asthma caused by persulfate salts is made by combining a clinical history, a diagnosis of asthma, and a positive skin prick test (SPT).
Standardized methods for performing SPT with persulfate salts are warranted.
A case of a young hairdresser with occupational asthma and hand eczema caused by persulfate salts is presented, and the procedure for performing the SPT with ammonium persulfate and potassium persulfate is described in detail.
