# Supplementary material for: Using a Large Margin Context-Aware Convolutional Neural Network to Automatically Extract Disease-Disease Association from Literature: Comparative Analytic Study
Source: JMIR Med Inform. 2019 Nov 26;7(4):e14502. doi: 10.2196/14502 (PMC6913619; doi:10.2196/14502)
Supplement: Multimedia Appendix 11 [file medinform_v7i4e14502_app11.zip › 23177060.ann]

T0	Disease 9 31	Guillain-Barr syndrome
N0	Reference T0 MeSH:D020275	Guillain-Barr syndrome
T1	Disease 36 53	myasthenia gravis
N1	Reference T1 MeSH:D009157	myasthenia gravis
T2	Disease 67 89	Guillain-Barr syndrome
N2	Reference T2 MeSH:D020275	Guillain-Barr syndrome
T3	Disease 94 111	myasthenia gravis
N3	Reference T3 MeSH:D009157	myasthenia gravis
T4	Disease 125 140	muscle weakness
N4	Reference T4 MeSH:D018908	muscle weakness
T5	Association 117 121	lead
T6	Disease 230 263	autoimmune neuromuscular diseases
T7	Disease 439 461	Guillain-Barr syndrome
N6	Reference T7 MeSH:D020275	Guillain-Barr syndrome
T8	Disease 466 483	myasthenia gravis
N7	Reference T8 MeSH:D009157	myasthenia gravis
T9	Disease 753 775	Guillain-Barr syndrome
N8	Reference T9 MeSH:D020275	Guillain-Barr syndrome
T10	Disease 780 797	myasthenia gravis
N9	Reference T10 MeSH:D009157	myasthenia gravis
T11	Disease 824 846	Guillain-Barr syndrome
N10	Reference T11 MeSH:D020275	Guillain-Barr syndrome
T12	Disease 878 895	myasthenia gravis
N11	Reference T12 MeSH:D009157	myasthenia gravis
T13	Disease 970 976	ptosis
N12	Reference T13 MeSH:D001763	ptosis
T14	Disease 981 990	areflexia
N13	Reference T14 MeSH:D019846	areflexia
T15	Association 958 966	symptoms
T16	Disease 1028 1041	limb weakness
N14	Reference T16 MeSH:D018908	limb weakness
T17	Disease 1043 1063	oculobulbar weakness
N15	Reference T17 MeSH:D018908	oculobulbar weakness
T18	Disease 1215 1221	ptosis
N16	Reference T18 MeSH:D001763	ptosis
T19	Disease 1238 1253	ophthalmoplegia
N17	Reference T19 MeSH:D009886	ophthalmoplegia
T20	Disease 1271 1284	limb weakness
N18	Reference T20 MeSH:D018908	limb weakness
T21	Disease 1330 1352	Guillain-Barr syndrome
N19	Reference T21 MeSH:D020275	Guillain-Barr syndrome
T22	Disease 1357 1374	myasthenia gravis
N20	Reference T22 MeSH:D009157	myasthenia gravis
T23	Disease 1468 1480	inflammation
N21	Reference T23 MeSH:D007249	inflammation
E1	Association:T5 Cause:T3 Theme:T4 Cause2:T2
E2	Association:T15 Theme:T13 Theme2:T14
N5	Reference T6 MeSH:D020274	Autoimmune Diseases of the Nervous System
T24	Association 863 874	development
E3	Association:T24 Theme:T12
T25	Association 847 855	followed
E4	Association:T25 Cause:T11 Theme:E3
T26	Association 1009 1022	presentations
E5	Association:T26 Theme:T16 Theme2:T17
