# Supplementary material for: Using a Large Margin Context-Aware Convolutional Neural Network to Automatically Extract Disease-Disease Association from Literature: Comparative Analytic Study
Source: JMIR Med Inform. 2019 Nov 26;7(4):e14502. doi: 10.2196/14502 (PMC6913619; doi:10.2196/14502)
Supplement: Multimedia Appendix 11 [file medinform_v7i4e14502_app11.zip › 23177060.txt]

Combined Guillain-Barr syndrome and myasthenia gravis.
BACKGROUND: Guillain-Barr syndrome and myasthenia gravis both lead to muscle weakness but the two combined is uncommon.
Detection of these entities can help identify forms of autoimmune neuromuscular diseases that may respond to immunotherapy.
This report sought to characterize the clinical features of these two entities when combined.
METHODS: This report is of a case of combined Guillain-Barr syndrome and myasthenia gravis.
The clinical features were analyzed and correlated to those published in English literature from 1960 to 2012.
Ten reports and 12 cases, including the present case, were reviewed.
RESULTS: There were 12 patients (4 women and 8 men), aged 17 to 84 years, with combined Guillain-Barr syndrome and myasthenia gravis.
Four had post-infectious Guillain-Barr syndrome followed by the development of myasthenia gravis concurrently or concomitantly within one month.
All cases had symptoms of ptosis and areflexia.
The other common presentations were limb weakness, oculobulbar weakness, and respiratory involvement.
Functional outcome was mentioned in 10 patients and seven had good outcome (Hughes scale <= 2).
CONCLUSION: Detection of ptosis with or without ophthalmoplegia, distribution of limb weakness, and reflex can help in recognizing combined Guillain-Barr syndrome and myasthenia gravis.
The early recognition of this combination of peripheral nervous and neuro-muscular junction inflammation is important for initial treatment and prognosis.
