# Supplementary material for: Using a Large Margin Context-Aware Convolutional Neural Network to Automatically Extract Disease-Disease Association from Literature: Comparative Analytic Study
Source: JMIR Med Inform. 2019 Nov 26;7(4):e14502. doi: 10.2196/14502 (PMC6913619; doi:10.2196/14502)
Supplement: Multimedia Appendix 11 [file medinform_v7i4e14502_app11.zip › 23199811.ann]

T0	Disease 0 19	Bacterial vaginosis
N0	Reference T0 MeSH:D016585	Bacterial vaginosis
T1	Disease 24 35	infertility
N1	Reference T1 MeSH:D007246	infertility
T3	Disease 101 120	bacterial vaginosis
N2	Reference T3 MeSH:D016585	bacterial vaginosis
T4	Disease 122 124	BV
N3	Reference T4 MeSH:D016585	BV
T5	Disease 185 187	BV
N4	Reference T5 MeSH:D016585	BV
T6	Disease 227 253	polycystic ovarian disease
T7	Disease 255 259	PCOD
T9	Disease 499 510	infertility
N8	Reference T9 MeSH:D007246	infertility
T10	Disease 749 751	BV
N9	Reference T10 MeSH:D016585	BV
T11	Disease 872 874	BV
N10	Reference T11 MeSH:D016585	BV
T12	Disease 931 935	PCOD
T14	Disease 1084 1086	BV
N13	Reference T14 MeSH:D016585	BV
T15	Disease 1112 1114	BV
N14	Reference T15 MeSH:D016585	BV
T16	Disease 1153 1155	BV
N15	Reference T16 MeSH:D016585	BV
T17	Disease 1199 1201	BV
N16	Reference T17 MeSH:D016585	BV
T18	Disease 1244 1246	BV
N17	Reference T18 MeSH:D016585	BV
T19	Disease 1275 1277	BV
N18	Reference T19 MeSH:D016585	BV
T20	Disease 1533 1537	PCOD
N19	Reference T20 MeSH:D010049	PCOD
T21	Disease 1566 1568	BV
N20	Reference T21 MeSH:D016585	BV
T22	Disease 1694 1698	PCOD
T24	Disease 1774 1778	PCOD
T26	Disease 1870 1872	BV
N25	Reference T26 MeSH:D016585	BV
T27	Disease 1903 1905	BV
N26	Reference T27 MeSH:D016585	BV
T28	Disease 1982 1984	BV
N27	Reference T28 MeSH:D016585	BV
T31	Association 1997 2007	implicated
T32	Disease 2125 2127	BV
N30	Reference T32 MeSH:D016585	BV
T33	Disease 2145 2149	PCOD
E2	Association:T31 Cause:T28 Theme:T29
T8	Disease 277 288	infertility
N7	Reference T8 MeSH:D007246	Infertility
N5	Reference T6 MeSH:D011085	Polycystic Ovary Syndrome
N6	Reference T7 MeSH:D011085	Polycystic Ovary Syndrome
N11	Reference T12 MeSH:D011085	Polycystic Ovary Syndrome
N21	Reference T22 MeSH:D011085	Polycystic Ovary Syndrome
N23	Reference T24 MeSH:D011085	Polycystic Ovary Syndrome
N31	Reference T33 MeSH:D011085	Polycystic Ovary Syndrome
T35	Disease 541 553	asymptomatic
N33	Reference T35 MeSH:D058070	Asymptomatic Diseases
T13	Disease 969 980	infertility
N12	Reference T13 MeSH:D007246	Infertility
T23	Disease 1723 1734	infertility
N22	Reference T23 MeSH:D007246	Infertility
T25	Disease 1795 1806	infertility
N24	Reference T25 MeSH:D007246	Infertility
T29	Disease 2011 2029	female infertility
N28	Reference T29 MeSH:D007247	Infertility, Female
T30	Disease 2085 2096	infertility
N29	Reference T30 MeSH:D007246	Infertility
T34	Disease 2166 2177	infertility
N32	Reference T34 MeSH:D007246	Infertility
T2	Association 1826 1832	higher
E1	Association:T2 Cause:T26 Theme:T25 Theme2:T24
T36	Association 2064 2069	cause
E3	Association:T36 Theme:T30 Cause:T28
