# Supplementary material for: Using a Large Margin Context-Aware Convolutional Neural Network to Automatically Extract Disease-Disease Association from Literature: Comparative Analytic Study
Source: JMIR Med Inform. 2019 Nov 26;7(4):e14502. doi: 10.2196/14502 (PMC6913619; doi:10.2196/14502)
Supplement: Multimedia Appendix 11 [file medinform_v7i4e14502_app11.zip › 23201456.ann]

T2	Disease 107 117	arthralgia
N2	Reference T2 MeSH:D018771	arthralgia
T3	Disease 331 336	CHIKV
N3	Reference T3 MeSH:D065632	CHIKV
T4	Disease 372 382	arthralgia
N4	Reference T4 MeSH:D018771	arthralgia
T5	Association 345 355	associated
T6	Disease 465 481	CHIKV infections
N5	Reference T6 MeSH:D065632	CHIKV infections
T7	Disease 540 550	arthralgia
N6	Reference T7 MeSH:D018771	arthralgia
T12	Disease 996 1001	CHIKV
N11	Reference T12 MeSH:D065632	CHIKV
T13	Disease 1052 1057	CHIKV
N12	Reference T13 MeSH:D065632	CHIKV
T14	Disease 1092 1102	arthralgia
N13	Reference T14 MeSH:D018771	arthralgia
T15	Disease 1107 1111	rash
N14	Reference T15 MeSH:D005076	rash
T16	Disease 1144 1151	myalgia
N15	Reference T16 MeSH:D063806	myalgia
T17	Association 1076 1086	associated
T18	Disease 1207 1212	CHIKV
N16	Reference T18 MeSH:D065632	CHIKV
T19	Disease 1280 1290	arthralgia
N17	Reference T19 MeSH:D018771	arthralgia
T20	Disease 1355 1365	arthralgia
N18	Reference T20 MeSH:D018771	arthralgia
T21	Disease 1471 1481	arthralgia
N19	Reference T21 MeSH:D018771	arthralgia
T22	Disease 1593 1609	CHIKV infections
N20	Reference T22 MeSH:D065632	CHIKV infections
T23	Disease 1622 1632	arthralgia
N21	Reference T23 MeSH:D018771	arthralgia
T24	Disease 1658 1673	CHIKV infection
N22	Reference T24 MeSH:D065632	CHIKV infection
E1	Association:T5 Cause:T3 Theme:T4
E2	Association:T17 Cause:T13 Theme:T14 Theme2:T15
T25	Disease 0 21	Chikungunya infection
N23	Reference T25 MeSH:D065632	Chikungunya Fever
T1	Disease 51 57	dengue
N1	Reference T1 MeSH:D003715	Dengue
T26	Disease 131 142	Chikungunya
N24	Reference T26 MeSH:D065632	Chikungunya Fever
T27	Disease 161 167	dengue
N25	Reference T27 MeSH:D003715	Dengue
T100	Disease 150 155	CHIKV
N100	Reference T100 MeSH:D065632	CHIKV
T101	Disease 554 559	CHIKV
N101	Reference T101 MeSH:D065632	CHIKV
T102	Disease 793 798	CHIKV
N102	Reference T102 MeSH:D065632	CHIKV
T103	Disease 953 958	CHIKV
N103	Reference T103 MeSH:D065632	CHIKV
T9	Disease 175 179	DENV
N7	Reference T9 MeSH:D003715	Dengue
T10	Disease 456 460	DENV
N8	Reference T10 MeSH:D003715	Dengue
T8	Disease 639 643	DENV
N9	Reference T8 MeSH:D003715	Dengue
T11	Disease 629 634	CHIKV
N10	Reference T11 MeSH:D065632	Chikungunya Fever
T28	Disease 967 971	DENV
N26	Reference T28 MeSH:D003715	Dengue
T29	Disease 1119 1123	DENV
N27	Reference T29 MeSH:D003715	Dengue
T30	Association 1128 1138	associated
E3	Association:T30 Theme:T16 Cause:T29
T31	Disease 1584 1588	DENV
N28	Reference T31 MeSH:D003715	Dengue
T32	Association 1648 1654	sequel
E4	Association:T32 Cause:T24 Theme:T23
