# Supplementary material for: Using a Large Margin Context-Aware Convolutional Neural Network to Automatically Extract Disease-Disease Association from Literature: Comparative Analytic Study
Source: JMIR Med Inform. 2019 Nov 26;7(4):e14502. doi: 10.2196/14502 (PMC6913619; doi:10.2196/14502)
Supplement: Multimedia Appendix 11 [file medinform_v7i4e14502_app11.zip › 23202900.ann]

T0	Disease 53 76	endothelial dysfunction
N0	Reference T0 MeSH:D008107	endothelial dysfunction
T1	Disease 127 145	rheumatic diseases
N1	Reference T1 MeSH:D012216	rheumatic diseases
T2	Disease 248 266	rheumatic diseases
N2	Reference T2 MeSH:D012216	rheumatic diseases
T3	Disease 358 378	autoimmune disorders
N3	Reference T3 MeSH:D001327	autoimmune disorders
T4	Disease 422 446	cardiovascular morbidity
N4	Reference T4 MeSH:D002318	cardiovascular morbidity
T5	Disease 496 518	cardiovascular disease
N5	Reference T5 MeSH:D002318	cardiovascular disease
T6	Disease 520 523	CVD
N6	Reference T6 MeSH:D002318	CVD
T7	Association 383 393	associated
T8	Disease 607 619	inflammation
N7	Reference T8 MeSH:D007249	inflammation
T9	Disease 648 671	endothelial dysfunction
N8	Reference T9 MeSH:D008107	endothelial dysfunction
T10	Disease 676 691	atherosclerosis
N9	Reference T10 MeSH:D050197	atherosclerosis
T11	Disease 735 738	CVD
N10	Reference T11 MeSH:D002318	CVD
T12	Association 703 710	account
T13	Disease 1023 1038	atherosclerosis
N11	Reference T13 MeSH:D050197	atherosclerosis
T14	Disease 1254 1277	endothelial dysfunction
N12	Reference T14 MeSH:D008107	endothelial dysfunction
T15	Disease 1620 1643	endothelial dysfunction
N13	Reference T15 MeSH:D008107	endothelial dysfunction
T16	Disease 1661 1679	rheumatic diseases
N14	Reference T16 MeSH:D012216	rheumatic diseases
T17	Disease 1836 1852	vascular disease
N15	Reference T17 MeSH:D014652	vascular disease
E1	Association:T7 Cause:T3 Theme:T4 Theme2:T18
E2	Association:T12 Theme:T10 Theme2:T9 Cause:T11
T18	Disease 451 460	mortality
N16	Reference T18 MeSH:D009026
