# Supplementary material for: Using a Large Margin Context-Aware Convolutional Neural Network to Automatically Extract Disease-Disease Association from Literature: Comparative Analytic Study
Source: JMIR Med Inform. 2019 Nov 26;7(4):e14502. doi: 10.2196/14502 (PMC6913619; doi:10.2196/14502)
Supplement: Multimedia Appendix 11 [file medinform_v7i4e14502_app11.zip › 23224356.ann]

T1	Disease 37 59	hepatic encephalopathy
T2	Disease 61 70	Infection
N2	Reference T2 MeSH:D007239	Infection
T3	Disease 75 87	inflammation
N3	Reference T3 MeSH:D007249	inflammation
T4	Disease 133 141	delirium
N4	Reference T4 MeSH:D003693	delirium
T5	Disease 229 241	inflammation
N5	Reference T5 MeSH:D007249	inflammation
T6	Disease 298 329	acute and chronic liver failure
T7	Association 98 108	associated
T8	Disease 331 343	Inflammation
N7	Reference T8 MeSH:D007249	Inflammation
T9	Disease 362 384	hepatic encephalopathy
T10	Disease 386 388	HE
T12	Disease 544 556	Inflammation
N11	Reference T12 MeSH:D007249	Inflammation
T14	Disease 669 681	liver injury
N13	Reference T14 MeSH:D056486	liver injury
T15	Disease 696 710	hyperammonemia
N14	Reference T15 MeSH:D022124	hyperammonemia
T16	Disease 962 974	inflammation
N15	Reference T16 MeSH:D007249	inflammation
T17	Disease 979 993	hyperammonemia
N16	Reference T17 MeSH:D022124	hyperammonemia
T18	Disease 1017 1039	hepatic encephalopathy
T21	Disease 1309 1315	sepsis
N19	Reference T21 MeSH:D018805	sepsis
T22	Disease 1321 1335	hyperammonemia
N20	Reference T22 MeSH:D022124	hyperammonemia
T24	Disease 1483 1495	inflammation
N21	Reference T24 MeSH:D007249	inflammation
T25	Disease 1541 1543	HE
T26	Disease 1629 1640	endotoxemia
N23	Reference T26 MeSH:D019446	endotoxemia
E1	Association:T7 Cause:T3 Theme:T4 Cause2:T2
T27	Disease 9 21	inflammation
N24	Reference T27 MeSH:D007249	Inflammation
N1	Reference T1 MeSH:D006501	Hepatic Encephalopathy
N6	Reference T6 MeSH:D065290	Acute-On-Chronic Liver Failure
N8	Reference T9 MeSH:D006501	Hepatic Encephalopathy
N9	Reference T10 MeSH:D006501	Hepatic Encephalopathy
N22	Reference T25 MeSH:D006501	Hepatic Encephalopathy
N17	Reference T18 MeSH:D006501	Hepatic Encephalopathy
T11	Disease 473 493	neuronal dysfunction
N10	Reference T11 MeSH:D009410
T13	Disease 637 649	inflammation
N12	Reference T13 MeSH:D007249	Inflammation
T20	Disease 1050 1062	inflammation
N18	Reference T20 MeSH:D007249	Inflammation
T28	Association 245 257	exacerbating
E4	Association:T28 Cause:T5 Theme:T6
T29	Association 433 442	resulting
E5	Association:T29 Theme:T11 Cause:T8
T30	Association 650 658	develops
E6	Association:T30 Theme:T14 Cause:T13
T31	Association 683 692	resulting
E7	Association:T31 Theme:T15 Cause:T13
T19	Association 1509 1519	facilitate
E2	Association:T19 Theme:T25 Cause:T24
