# Supplementary material for: Using a Large Margin Context-Aware Convolutional Neural Network to Automatically Extract Disease-Disease Association from Literature: Comparative Analytic Study
Source: JMIR Med Inform. 2019 Nov 26;7(4):e14502. doi: 10.2196/14502 (PMC6913619; doi:10.2196/14502)
Supplement: Multimedia Appendix 11 [file medinform_v7i4e14502_app11.zip › 23225334.ann]

T0	Disease 13 30	Lewy body disease
N0	Reference T0 MeSH:D020961	Lewy body disease
T1	Disease 45 77	Alzheimer's disease-like atrophy
N1	Reference T1 MeSH:D000544	Alzheimer's disease-like atrophy
T2	Disease 128 146	amyloid deposition
N2	Reference T2 MeSH:D058225	amyloid deposition
T3	Disease 166 185	Alzheimer's disease
N3	Reference T3 MeSH:D000544	Alzheimer's disease
T4	Disease 187 189	AD
N4	Reference T4 MeSH:D000544	AD
T5	Disease 205 212	atrophy
N5	Reference T5 MeSH:D001284	cortical atrophy
T6	Disease 240 243	LBD
T7	Association 150 160	associated
T8	Disease 271 274	LBD
T9	Disease 280 288	dementia
N8	Reference T9 MeSH:D003704	dementia
T10	Disease 306 331	dementia with Lewy bodies
N9	Reference T10 MeSH:D020961	dementia with Lewy bodies
T11	Disease 333 336	DLB
N10	Reference T11 MeSH:D020961	DLB
T12	Disease 349 368	Parkinson's disease
N11	Reference T12 MeSH:D010300	Parkinson's disease
T13	Disease 370 372	PD
N12	Reference T13 MeSH:D010300	PD
T14	Disease 379 387	dementia
N13	Reference T14 MeSH:D003704	dementia
T15	Disease 389 392	PDD
N14	Reference T15 MeSH:D003966	PDD
T16	Disease 399 401	AD
N15	Reference T16 MeSH:D000544	AD
T17	Disease 606 630	brain amyloid deposition
N16	Reference T17 MeSH:D001927	brain amyloid deposition
T18	Disease 821 824	DLB
N17	Reference T18 MeSH:D020961	DLB
T19	Disease 825 828	PDD
N18	Reference T19 MeSH:D003966	PDD
T20	Disease 873 875	AD
N19	Reference T20 MeSH:D000544	AD
T21	Disease 958 961	DLB
N20	Reference T21 MeSH:D020961	DLB
T22	Disease 962 965	PDD
N21	Reference T22 MeSH:D003966	PDD
T23	Disease 970 972	AD
N22	Reference T23 MeSH:D000544	AD
T24	Disease 1023 1030	atrophy
N23	Reference T24 MeSH:D001284	cortical atrophy
T25	Disease 1126 1133	atrophy
N24	Reference T25 MeSH:D001284	cortical atrophy
T26	Disease 1195 1198	DLB
N25	Reference T26 MeSH:D020961	DLB
T27	Disease 1199 1202	PDD
N26	Reference T27 MeSH:D003966	PDD
T28	Disease 1240 1247	atrophy
N27	Reference T28 MeSH:D001284	cortical atrophy
T29	Disease 1349 1352	DLB
N28	Reference T29 MeSH:D020961	DLB
T30	Disease 1353 1356	PDD
N29	Reference T30 MeSH:D003966	PDD
T31	Disease 1361 1363	AD
N30	Reference T31 MeSH:D000544	AD
T32	Disease 1406 1409	DLB
N31	Reference T32 MeSH:D020961	DLB
T33	Disease 1410 1413	PDD
N32	Reference T33 MeSH:D003966	PDD
T34	Disease 1446 1464	amyloid deposition
N33	Reference T34 MeSH:D058225	amyloid deposition
T35	Disease 1484 1486	AD
N34	Reference T35 MeSH:D000544	AD
T36	Disease 1492 1499	atrophy
N35	Reference T36 MeSH:D001284	atrophy
T37	Disease 1503 1506	DLB
N36	Reference T37 MeSH:D020961	DLB
T38	Disease 1507 1510	PDD
N37	Reference T38 MeSH:D003966	PDD
T39	Association 1468 1478	associated
T40	Disease 1577 1579	AD
N38	Reference T40 MeSH:D000544	AD
T41	Disease 1585 1592	atrophy
N39	Reference T41 MeSH:D001284	atrophy
T42	Disease 1596 1599	DLB
N40	Reference T42 MeSH:D020961	DLB
T43	Disease 1600 1603	PDD
N41	Reference T43 MeSH:D003966	PDD
T44	Disease 1618 1636	amyloid deposition
N42	Reference T44 MeSH:D058225	amyloid deposition
E1	Association:T7 Cause:T2 Theme:T5
E2	Association:T39 Cause:T34 Theme:T36
T45	Disease 216 238	Lewy body (LB) disease
N43	Reference T45 MeSH:D020961	Lewy Body Disease
N6	Reference T6 MeSH:D020961	Lewy Body Disease
N7	Reference T8 MeSH:D020961	Lewy Body Disease
T46	Association 34 41	related
E3	Association:T46 Theme:T1 Cause:T0
T47	Association 982 988	showed
E4	Association:T47 Cause:T23 Cause2:T22 Cause3:T21
T48	Association 1002 1010	patterns
E5	Association:T48 Theme:T24 Cause:E4
