# Supplementary material for: Using a Large Margin Context-Aware Convolutional Neural Network to Automatically Extract Disease-Disease Association from Literature: Comparative Analytic Study
Source: JMIR Med Inform. 2019 Nov 26;7(4):e14502. doi: 10.2196/14502 (PMC6913619; doi:10.2196/14502)
Supplement: Multimedia Appendix 11 [file medinform_v7i4e14502_app11.zip › 23234213.ann]

T0	Disease 1 13	Hyponatremia
N0	Reference T0 MeSH:D007010	Hyponatremia
T1	Disease 17 23	cancer
N1	Reference T1 MeSH:D009369	cancer
T2	Disease 35 47	Hyponatremia
N2	Reference T2 MeSH:D007010	Hyponatremia
T3	Disease 102 108	cancer
N3	Reference T3 MeSH:D009369	cancer
T4	Disease 162 174	hyponatremia
N4	Reference T4 MeSH:D007010	hyponatremia
T5	Disease 236 292	Syndrome of inappropriate antidiuretic hormone secretion
N5	Reference T5 MeSH:D007177	Syndrome of inappropriate antidiuretic hormone secretion
T6	Disease 294 299	SIADH
N6	Reference T6 MeSH:D007177	SIADH
T7	Disease 327 333	cancer
N7	Reference T7 MeSH:D009369	cancer
T8	Disease 342 354	hyponatremia
N8	Reference T8 MeSH:D007010	hyponatremia
T9	Disease 391 397	cancer
N9	Reference T9 MeSH:D009369	cancer
T10	Disease 436 441	SIADH
N10	Reference T10 MeSH:D007177	SIADH
T11	Disease 471 483	hyponatremia
N11	Reference T11 MeSH:D007010	hyponatremia
T12	Association 462 467	cause
T13	Disease 550 572	small-cell lung cancer
N12	Reference T13 MeSH:D055752	small-cell lung cancer
T14	Disease 686 690	pain
N13	Reference T14 MeSH:D010146	pain
T15	Disease 696 702	nausea
N14	Reference T15 MeSH:D009325	nausea
T16	Disease 714 719	SIADH
N15	Reference T16 MeSH:D007177	SIADH
T17	Disease 723 729	cancer
N16	Reference T17 MeSH:D009369	cancer
T18	Disease 772 784	hyponatremia
N17	Reference T18 MeSH:D007010	hyponatremia
T19	Disease 894 902	vomiting
N18	Reference T19 MeSH:D014839	vomiting
T20	Disease 904 912	diarrhea
N19	Reference T20 MeSH:D003967	diarrhea
T22	Disease 938 941	SWS
N21	Reference T22 MeSH:D019282	SWS
T23	Disease 993 1023	Cerebral salt wasting syndrome
N22	Reference T23 MeSH:D019282	Cerebral salt wasting syndrome
T24	Disease 1025 1029	CSWS
N23	Reference T24 MeSH:D019282	CSWS
T25	Disease 1043 1074	central nervous system diseases
N24	Reference T25 MeSH:D020279	central nervous system diseases
T26	Disease 1079 1106	renal salt wasting syndrome
N25	Reference T26 MeSH:D007674	renal salt wasting syndrome
T27	Disease 1108 1112	RSWS
N26	Reference T27 MeSH:D007674	RSWS
T28	Disease 1191 1194	SWS
N27	Reference T28 MeSH:D019282	SWS
T29	Disease 1198 1203	SIADH
N28	Reference T29 MeSH:D007177	SIADH
T30	Disease 1220 1232	hyponatremia
N29	Reference T30 MeSH:D007010	hyponatremia
T31	Disease 1274 1277	SWS
N30	Reference T31 MeSH:D019282	SWS
T32	Disease 1315 1320	SIADH
N31	Reference T32 MeSH:D007177	SIADH
T33	Disease 1372 1384	hyponatremia
N32	Reference T33 MeSH:D007010	hyponatremia
T34	Disease 1401 1406	SIADH
N33	Reference T34 MeSH:D007177	SIADH
T35	Disease 1484 1487	SWS
N34	Reference T35 MeSH:D019282	SWS
T36	Disease 1502 1532	central nervous system disease
N35	Reference T36 MeSH:D020279	central nervous system disease
T37	Disease 1578 1581	SWS
N36	Reference T37 MeSH:D019282	SWS
T38	Disease 1586 1591	SIADH
N37	Reference T38 MeSH:D007177	SIADH
T39	Association 1567 1572	cause
E1	Association:T39 Cause:T36 Theme:T37 Theme2:T38
E2	Association:T12 Cause:T10 Theme:T11
T21	Disease 915 936	salt wasting syndrome
N20	Reference T21 MeSH:D019282	Wasting Syndrome
T40	Association 318 323	cause
E3	Association:T40 Cause:T6 Cause2:T5 Theme:T8
T41	Association 1385 1395	associated
E4	Association:T41 Theme:T34 Cause:T33
T42	Association 1211 1216	cause
E5	Association:T42 Theme:T30 Cause:T28 Cause2:T29
T43	Association 708 713	cause
E6	Association:T43 Theme:T16 Cause:T14 Cause2:T15
