# Supplementary material for: Using a Large Margin Context-Aware Convolutional Neural Network to Automatically Extract Disease-Disease Association from Literature: Comparative Analytic Study
Source: JMIR Med Inform. 2019 Nov 26;7(4):e14502. doi: 10.2196/14502 (PMC6913619; doi:10.2196/14502)
Supplement: Multimedia Appendix 11 [file medinform_v7i4e14502_app11.zip › 23240627.ann]

T0	Disease 3 23	vitamin D deficiency
N0	Reference T0 MeSH:D014808	vitamin D deficiency
T1	Disease 59 74	muscle myopathy
N1	Reference T1 MeSH:D009135	muscle myopathy
T2	Disease 208 221	liver disease
N2	Reference T2 MeSH:D008107	liver disease
T3	Disease 226 246	vitamin D deficiency
N3	Reference T3 MeSH:D014808	vitamin D deficiency
T4	Disease 277 285	myopathy
N4	Reference T4 MeSH:D009135	myopathy
T5	Disease 287 305	alcoholic myopathy
N5	Reference T5 MeSH:D009135	alcoholic myopathy
T6	Disease 326 346	vitamin D deficiency
N6	Reference T6 MeSH:D014808	vitamin D deficiency
T7	Association 268 273	cause
T8	Disease 356 374	alcoholic myopathy
N7	Reference T8 MeSH:D009135	alcoholic myopathy
T9	Disease 477 494	muscular weakness
N8	Reference T9 MeSH:D018908	muscular weakness
T10	Disease 499 506	wasting
N9	Reference T10 MeSH:D019282	wasting
T11	Disease 612 630	alcoholic myopathy
N10	Reference T11 MeSH:D009135	alcoholic myopathy
T12	Disease 635 655	vitamin D deficiency
N11	Reference T12 MeSH:D014808	vitamin D deficiency
T13	Association 591 603	relationship
T14	Disease 730 748	alcoholic myopathy
N12	Reference T14 MeSH:D009135	alcoholic myopathy
T15	Disease 771 779	myopathy
N13	Reference T15 MeSH:D009135	myopathy
T16	Disease 897 905	myopathy
N14	Reference T16 MeSH:D009135	myopathy
T17	Disease 1028 1049	chronic alcohol abuse
N15	Reference T17 MeSH:D000437	chronic alcohol abuse
T18	Disease 1182 1190	myopathy
N16	Reference T18 MeSH:D009135	myopathy
E1	Association:T7 Cause:T3 Theme:T4
E2	Association:T13 Theme:T11 Theme2:T12
T19	Association 26 36	confounder
E3	Association:T19 Theme:T1 Theme2:T0
T20	Association 315 322	related
E4	Association:T20 Theme:T6 Cause:T5
T21	Association 462 473	development
E5	Association:T21 Theme:T9 Theme2:T10 Cause:T8
