# Supplementary material for: Using a Large Margin Context-Aware Convolutional Neural Network to Automatically Extract Disease-Disease Association from Literature: Comparative Analytic Study
Source: JMIR Med Inform. 2019 Nov 26;7(4):e14502. doi: 10.2196/14502 (PMC6913619; doi:10.2196/14502)
Supplement: Multimedia Appendix 11 [file medinform_v7i4e14502_app11.zip › 23242475.ann]

T0	Disease 15 35	vitamin D deficiency
N0	Reference T0 MeSH:D014808	vitamin D deficiency
T1	Disease 40 46	anemia
N1	Reference T1 MeSH:D000740	anemia
T2	Disease 180 200	vitamin D deficiency
N2	Reference T2 MeSH:D014808	vitamin D deficiency
T3	Disease 205 211	anemia
N3	Reference T3 MeSH:D000740	anemia
T4	Association 160 171	association
T5	Disease 505 525	Vitamin D deficiency
N4	Reference T5 MeSH:D014808	Vitamin D deficiency
T6	Disease 572 578	anemia
N5	Reference T6 MeSH:D000740	anemia
T7	Disease 658 664	anemia
N6	Reference T7 MeSH:D000740	anemia
T8	Disease 703 723	vitamin D deficiency
N7	Reference T8 MeSH:D014808	vitamin D deficiency
T9	Disease 796 802	anemia
N8	Reference T9 MeSH:D000740	anemia
T10	Disease 837 852	hypoalbuminemia
N9	Reference T10 MeSH:D034141	hypoalbuminemia
T11	Disease 912 927	hypoalbuminemia
N10	Reference T11 MeSH:D034141	hypoalbuminemia
T12	Disease 1015 1021	anemia
N11	Reference T12 MeSH:D000740	anemia
T13	Disease 1026 1046	vitamin D deficiency
N12	Reference T13 MeSH:D014808	vitamin D deficiency
T14	Association 995 1006	association
E1	Association:T4 Theme:T2 Theme2:T3
E2	Association:T14 Theme:T12 Theme2:T13
T15	Association 0 11	Association
E3	Association:T15 Theme:T0 Theme2:T1
T16	Association 687 697	associated
E4	Association:T16 Cause:T7 Theme:T8
A1	Negation E4
T17	Association 821 831	associated
E5	Association:T17 Cause:T9 Theme:T10
T18	Association 948 959	confounding
E6	Association:T18 Cause:T11 Theme:E2
