# Supplementary material for: Using a Large Margin Context-Aware Convolutional Neural Network to Automatically Extract Disease-Disease Association from Literature: Comparative Analytic Study
Source: JMIR Med Inform. 2019 Nov 26;7(4):e14502. doi: 10.2196/14502 (PMC6913619; doi:10.2196/14502)
Supplement: Multimedia Appendix 11 [file medinform_v7i4e14502_app11.zip › 23242475.txt]

Association of vitamin D deficiency and anemia in a hospitalized geriatric population: denutrition as a confounding factor.
This study aimed to investigate the association between vitamin D deficiency and anemia in a hospitalized geriatric population.
An observational study, at the acute care geriatric unit of Brest Hospital, France, was conducted among 226 patients aged >= 70 years consecutively hospitalized between January 22, 2010 and August 9, 2010.
Vitamin D and hemoglobin levels were measured.
Vitamin D deficiency was defined as a 25(OH)D level <50 nmol/L and anemia as defined by the World Health Organization.
After adjustment for albuminemia, anemia was not significantly associated with vitamin D deficiency (odds ratio (OR) = 1.37; 95 % confidence interval (CI) = 0.72-2.6).
But anemia was significantly associated with hypoalbuminemia (OR = 2.08; 95 % CI = 1.11-3.91).
Denutrition reflected by hypoalbuminemia could be a possible confounding factor in the previously described association between anemia and vitamin D deficiency.
