# Supplementary material for: Using a Large Margin Context-Aware Convolutional Neural Network to Automatically Extract Disease-Disease Association from Literature: Comparative Analytic Study
Source: JMIR Med Inform. 2019 Nov 26;7(4):e14502. doi: 10.2196/14502 (PMC6913619; doi:10.2196/14502)
Supplement: Multimedia Appendix 11 [file medinform_v7i4e14502_app11.zip › 23253916.ann]

T2	Disease 230 253	cardiovascular diseases
N2	Reference T2 MeSH:D002318	cardiovascular diseases
T3	Disease 255 267	hypertension
N3	Reference T3 MeSH:D006973	hypertension
T4	Disease 269 277	diabetes
N4	Reference T4 MeSH:D003920	diabetes
T5	Disease 279 285	cancer
N5	Reference T5 MeSH:D009369	cancer
T6	Disease 287 305	pulmonary diseases
N6	Reference T6 MeSH:D008171	pulmonary diseases
T7	Disease 307 317	depression
N7	Reference T7 MeSH:D003866	depression
T8	Disease 319 338	psychotic disorders
N8	Reference T8 MeSH:D011618	psychotic disorders
T9	Disease 343 369	neurodegenerative diseases
N9	Reference T9 MeSH:D019636	neurodegenerative diseases
T11	Disease 615 629	osteoarthritis
N10	Reference T11 MeSH:D010003	osteoarthritis
T12	Disease 962 985	Cardiovascular diseases
N11	Reference T12 MeSH:D002318	Cardiovascular diseases
T13	Disease 990 1009	psychotic disorders
N12	Reference T13 MeSH:D011618	psychotic disorders
T15	Disease 1211 1223	Hypertension
N13	Reference T15 MeSH:D006973	Hypertension
T16	Disease 1228 1236	diabetes
N14	Reference T16 MeSH:D003920	diabetes
T18	Disease 1392 1398	Cancer
N15	Reference T18 MeSH:D009369	Cancer
T19	Disease 1548 1558	Depression
N16	Reference T19 MeSH:D003866	Depression
T1	Disease 168 182	osteoarthritis
N1	Reference T1 MeSH:D010003	Osteoarthritis
T20	Disease 1639 1679	Neurodegenerative and pulmonary diseases
