# Supplementary material for: Using a Large Margin Context-Aware Convolutional Neural Network to Automatically Extract Disease-Disease Association from Literature: Comparative Analytic Study
Source: JMIR Med Inform. 2019 Nov 26;7(4):e14502. doi: 10.2196/14502 (PMC6913619; doi:10.2196/14502)
Supplement: Multimedia Appendix 11 [file medinform_v7i4e14502_app11.zip › 23254730.ann]

T0	Disease 53 62	psoriasis
N0	Reference T0 MeSH:D011565	psoriasis
T1	Disease 67 86	migratory glossitis
N1	Reference T1 MeSH:D005929	migratory glossitis
T2	Association 38 49	association
T3	Disease 373 382	psoriasis
N2	Reference T3 MeSH:D011565	psoriasis
T4	Disease 387 406	migratory glossitis
N3	Reference T4 MeSH:D005929	migratory glossitis
T5	Disease 408 410	MG
N4	Reference T5 MeSH:D005929	MG
T6	Disease 496 505	psoriasis
N5	Reference T6 MeSH:D011565	psoriasis
T7	Disease 532 541	psoriasis
N6	Reference T7 MeSH:D011565	psoriasis
T8	Disease 619 628	psoriasis
N7	Reference T8 MeSH:D011565	psoriasis
T9	Disease 633 635	MG
N8	Reference T9 MeSH:D005929	MG
T10	Association 604 615	association
T11	Disease 743 752	psoriasis
N9	Reference T11 MeSH:D011565	psoriasis
T12	Disease 819 831	oral lesions
N10	Reference T12 MeSH:D001927	oral lesions
T13	Disease 836 845	psoriasis
N11	Reference T13 MeSH:D011565	psoriasis
T14	Disease 904 913	psoriasis
N12	Reference T14 MeSH:D011565	psoriasis
T15	Disease 1004 1016	oral lesions
N13	Reference T15 MeSH:D001927	oral lesions
T16	Disease 1066 1068	MG
N14	Reference T16 MeSH:D005929	MG
T17	Disease 1070 1079	psoriasis
N15	Reference T17 MeSH:D011565	psoriasis
T18	Disease 1124 1126	MG
N16	Reference T18 MeSH:D005929	MG
T19	Disease 1169 1178	psoriasis
N17	Reference T19 MeSH:D011565	psoriasis
T20	Disease 1196 1198	MG
N18	Reference T20 MeSH:D005929	MG
T21	Disease 1242 1254	oral lesions
N19	Reference T21 MeSH:D001927	oral lesions
T22	Disease 1320 1329	psoriasis
N20	Reference T22 MeSH:D011565	psoriasis
T23	Disease 1334 1336	MG
N21	Reference T23 MeSH:D005929	MG
T24	Disease 1349 1351	MG
N22	Reference T24 MeSH:D005929	MG
T25	Disease 1356 1371	fissured tongue
N23	Reference T25 MeSH:D014063	fissured tongue
T26	Disease 1373 1375	FT
N24	Reference T26 MeSH:D014063	FT
T27	Disease 1442 1451	psoriasis
N25	Reference T27 MeSH:D011565	psoriasis
T28	Disease 1496 1505	psoriasis
N26	Reference T28 MeSH:D011565	psoriasis
T29	Disease 1511 1513	FT
N27	Reference T29 MeSH:D014063	FT
T30	Disease 1580 1582	MG
N28	Reference T30 MeSH:D005929	MG
T31	Disease 1637 1639	MG
N29	Reference T31 MeSH:D005929	MG
T32	Disease 1656 1665	psoriasis
N30	Reference T32 MeSH:D011565	psoriasis
T33	Disease 1778 1787	psoriasis
N31	Reference T33 MeSH:D011565	psoriasis
T34	Disease 1792 1794	MG
N32	Reference T34 MeSH:D005929	MG
T35	Disease 1845 1847	MG
N33	Reference T35 MeSH:D005929	MG
T36	Disease 1875 1884	psoriasis
N34	Reference T36 MeSH:D011565	psoriasis
T37	Disease 2028 2037	psoriasis
N35	Reference T37 MeSH:D011565	psoriasis
T38	Disease 2096 2098	MG
N36	Reference T38 MeSH:D005929	MG
T39	Disease 2108 2117	psoriasis
N37	Reference T39 MeSH:D011565	psoriasis
T40	Disease 2147 2156	psoriasis
N38	Reference T40 MeSH:D011565	psoriasis
E1	Association:T2 Theme:T0 Theme2:T1
E2	Association:T10 Theme:T8 Theme2:T9
T41	Disease 109 118	Psoriasis
N39	Reference T41 MeSH:D011565	Psoriasis
T42	Association 353 364	association
E3	Association:T42 Theme:T3 Theme2:T4 Theme3:T5
T43	Association 1300 1311	association
E4	Association:T43 Theme:T22 Theme2:T23
T44	Association 1426 1436	associated
E5	Association:T44 Theme:T27 Cause:T26 Cause2:T25 Cause3:T24
T45	Association 1481 1492	association
E6	Association:T45 Theme:T28 Theme2:T29
T46	Association 1858 1871	manifestation
E7	Association:T46 Cause:T36 Theme:T35
T47	Association 2139 2146	develop
E8	Association:T47 Cause:T38 Theme:T40
E9	Association:T47 Theme:T40 Cause:T39
A1	Negation E9
