# Supplementary material for: Using a Large Margin Context-Aware Convolutional Neural Network to Automatically Extract Disease-Disease Association from Literature: Comparative Analytic Study
Source: JMIR Med Inform. 2019 Nov 26;7(4):e14502. doi: 10.2196/14502 (PMC6913619; doi:10.2196/14502)
Supplement: Multimedia Appendix 11 [file medinform_v7i4e14502_app11.zip › 23254737.ann]

T0	Disease 0 31	Epidermodysplasia verruciformis
N0	Reference T0 MeSH:D004819	Epidermodysplasia verruciformis
T1	Disease 70 101	Epidermodysplasia verruciformis
N1	Reference T1 MeSH:D004819	Epidermodysplasia verruciformis
T2	Disease 103 105	EV
N2	Reference T2 MeSH:D004819	EV
T3	Disease 193 202	papilloma
N3	Reference T3 MeSH:D010212	papilloma
T4	Disease 227 244	verrucous lesions
N4	Reference T4 MeSH:D001927	verrucous lesions
T5	Disease 249 283	pityriasis versicolor-like lesions
N5	Reference T5 MeSH:D014010	pityriasis versicolor-like lesions
T6	Disease 348 358	malignancy
N6	Reference T6 MeSH:D009369	malignancy
T8	Disease 414 441	syringoid eccrine carcinoma
N7	Reference T8 MeSH:D002277	syringoid eccrine carcinoma
T9	Disease 443 446	SEC
N8	Reference T9 MeSH:D002277	SEC
T10	Disease 484 487	SEC
N9	Reference T10 MeSH:D002277	SEC
T12	Disease 607 609	EV
N11	Reference T12 MeSH:D004819	EV
T13	Disease 615 618	SEC
N12	Reference T13 MeSH:D002277	SEC
T14	Association 592 603	association
E1	Association:T14 Theme:T12 Theme2:T13
T11	Disease 564 569	tumor
N10	Reference T11 MeSH:D009369	Neoplasms
T15	Association 146 152	caused
E3	Association:T15 Cause:T3 Theme:T2 Theme2:T1
