# Supplementary material for: Using a Large Margin Context-Aware Convolutional Neural Network to Automatically Extract Disease-Disease Association from Literature: Comparative Analytic Study
Source: JMIR Med Inform. 2019 Nov 26;7(4):e14502. doi: 10.2196/14502 (PMC6913619; doi:10.2196/14502)
Supplement: Multimedia Appendix 11 [file medinform_v7i4e14502_app11.zip › 23254737.txt]

Epidermodysplasia verruciformis: an unusual malignant transformation.
Epidermodysplasia verruciformis (EV) is a rare, life-long heritable disease caused due to a unique susceptibility to human papilloma virus.
The disseminated verrucous lesions and pityriasis versicolor-like lesions persist from early childhood and can transform into a cutaneous malignancy in a fourth of patients.
Malignant transformation into syringoid eccrine carcinoma (SEC) has been reported only once so far.
SEC is an extremely invasive, rare, locally destructive, slowly growing adnexal tumor.
We hereby report the association of EV with SEC in a 29-year-old male.
