# Supplementary material for: Using a Large Margin Context-Aware Convolutional Neural Network to Automatically Extract Disease-Disease Association from Literature: Comparative Analytic Study
Source: JMIR Med Inform. 2019 Nov 26;7(4):e14502. doi: 10.2196/14502 (PMC6913619; doi:10.2196/14502)
Supplement: Multimedia Appendix 11 [file medinform_v7i4e14502_app11.zip › 23266172.ann]

T0	Disease 36 53	vascular diseases
N0	Reference T0 MeSH:D014652	vascular diseases
T1	Disease 123 159	arteriovenous vascular malformations
N1	Reference T1 MeSH:D001165	arteriovenous vascular malformations
T2	Disease 241 268	Vein of Galen malformations
N2	Reference T2 MeSH:D054080	Vein of Galen malformations
T3	Disease 310 337	arteriovenous malformations
N3	Reference T3 MeSH:D001165	arteriovenous malformations
T5	Disease 390 415	dural sinus malformations
N5	Reference T5 MeSH:D012851	dural sinus malformations
T7	Disease 578 605	arteriovenous malformations
N6	Reference T7 MeSH:D001165	arteriovenous malformations
T8	Disease 634 647	heart failure
N7	Reference T8 MeSH:D006333	heart failure
T9	Association 618 629	responsible
T10	Disease 731 744	brain lesions
N8	Reference T10 MeSH:D001927	brain lesions
T11	Disease 752 773	hydrovenous disorders
N9	Reference T11 MeSH:D030342	hydrovenous disorders
T12	Disease 782 795	hydrocephalus
N10	Reference T12 MeSH:D006849	hydrocephalus
T13	Disease 811 824	venous reflux
N11	Reference T13 MeSH:D054556	venous reflux
T14	Disease 848 864	brain hemorrhage
N12	Reference T14 MeSH:D020300	brain hemorrhage
T15	Disease 897 919	vascular malformations
N13	Reference T15 MeSH:D054079	vascular malformations
T17	Disease 1111 1123	malformation
N15	Reference T17 MeSH:D000014	malformation
T18	Disease 1277 1304	neurovascular malformations
N16	Reference T18 MeSH:D013901	neurovascular malformations
E2	Association:T9 Cause:T7 Theme:T8
T4	Disease 341 374	dural arteriovenous malformations
N4	Reference T4 MeSH:D020785	Central Nervous System Vascular Malformations
T6	Association 382 389	include
E1	Association:T6 Theme:T5 Theme2:T4
