# Supplementary material for: Using a Large Margin Context-Aware Convolutional Neural Network to Automatically Extract Disease-Disease Association from Literature: Comparative Analytic Study
Source: JMIR Med Inform. 2019 Nov 26;7(4):e14502. doi: 10.2196/14502 (PMC6913619; doi:10.2196/14502)
Supplement: Multimedia Appendix 11 [file medinform_v7i4e14502_app11.zip › 23266172.txt]

[Medical care of brain malformative vascular diseases discovered during the pre- or neonatal period].
Three types of brain arteriovenous vascular malformations can be found during the neonatal period, according to their anatomical location.
Vein of Galen malformations are the most common.
The others are pial arteriovenous malformations or dural arteriovenous malformations, which include dural sinus malformations.
They can be asymptomatic, but most often they are associated with different symptoms, related to their angioarchitecture or their effect on the brain.
High-flow arteriovenous malformations can thus be responsible for heart failure.
Local or regional venous hyperpressure exposes the patient to subacute or chronic brain lesions, or to hydrovenous disorders such as hydrocephalus.
Some types of venous reflux can expose patients to brain hemorrhage.
The treatment chosen for these vascular malformations and their consequences is transarterial or transvenous embolization, depending on the angioarchitecture and type of lesion.
The schedule for the treatment will be determined according to the malformation type and its local or general effects on the brain.
The aim of this article is to present the recommendations of the French National Referral Center for neurovascular malformations in children, in order to help clinicians and radiologists treat these patients during pre- or neonatal period.
