# Supplementary material for: Using a Large Margin Context-Aware Convolutional Neural Network to Automatically Extract Disease-Disease Association from Literature: Comparative Analytic Study
Source: JMIR Med Inform. 2019 Nov 26;7(4):e14502. doi: 10.2196/14502 (PMC6913619; doi:10.2196/14502)
Supplement: Multimedia Appendix 11 [file medinform_v7i4e14502_app11.zip › 23266202.ann]

T0	Disease 17 35	glomerulonephritis
N0	Reference T0 MeSH:D005921	glomerulonephritis
T1	Disease 68 87	acute renal failure
N1	Reference T1 MeSH:D058186	acute renal failure
T2	Disease 97 110	pre-eclampsia
N2	Reference T2 MeSH:D011225	pre-eclampsia
T3	Disease 115 137	acute tubular necrosis
N3	Reference T3 MeSH:D007683	acute tubular necrosis
T4	Disease 145 162	hemorrhagic shock
N4	Reference T4 MeSH:D006470	hemorrhagic shock
T5	Disease 198 217	acute renal failure
N5	Reference T5 MeSH:D058186	acute renal failure
T6	Disease 228 236	necrosis
N6	Reference T6 MeSH:D009336	necrosis
T7	Disease 241 268	haemolytic uraemic syndrome
T8	Disease 306 324	glomerulonephritis
N8	Reference T8 MeSH:D005921	glomerulonephritis
T10	Disease 379 392	renal failure
N10	Reference T10 MeSH:D051437	renal failure
T11	Association 330 335	cause
T12	Disease 461 479	glomerulonephritis
N11	Reference T12 MeSH:D005921	glomerulonephritis
T13	Disease 494 512	nephritic syndrome
T14	Association 484 493	presented
E1	Association:T11 Cause:T8 Theme:T9 Theme2:T10
E2	Association:T14 Cause:T12 Theme:T13
N7	Reference T7 MeSH:D006463	Hemolytic-Uremic Syndrome
T9	Disease 356 374	glomerular disease
N9	Reference T9 MeSH:D019867	Anti-Glomerular Basement Membrane Disease
N12	Reference T13 MeSH:D009393	Nephritis
T15	Association 177 183	causes
E3	Association:T15 Theme:T5 Cause:T3 Cause2:T2
T16	Association 138 144	due to
E4	Association:T16 Cause:T4 Theme:T3 Theme2:T2
