# Supplementary material for: Using a Large Margin Context-Aware Convolutional Neural Network to Automatically Extract Disease-Disease Association from Literature: Comparative Analytic Study
Source: JMIR Med Inform. 2019 Nov 26;7(4):e14502. doi: 10.2196/14502 (PMC6913619; doi:10.2196/14502)
Supplement: Multimedia Appendix 11 [file medinform_v7i4e14502_app11.zip › 23266202.txt]

[Post-infectious glomerulonephritis: unusual etiology of postpartum acute renal failure].
Severe pre-eclampsia and acute tubular necrosis due to hemorrhagic shock are the major causes of postpartum acute renal failure.
Cortical necrosis and haemolytic uraemic syndrome are less frequently.
Post-infectious glomerulonephritis as a cause of postpartum acute glomerular disease and renal failure has been rarely reported.
We report a patient with postpartum acute glomerulonephritis who presented nephritic syndrome, the diagnosis of which was confirmed by renal biopsy.
