# Supplementary material for: Using a Large Margin Context-Aware Convolutional Neural Network to Automatically Extract Disease-Disease Association from Literature: Comparative Analytic Study
Source: JMIR Med Inform. 2019 Nov 26;7(4):e14502. doi: 10.2196/14502 (PMC6913619; doi:10.2196/14502)
Supplement: Multimedia Appendix 11 [file medinform_v7i4e14502_app11.zip › 23283273.ann]

T0	Disease 0 12	Hypertension
N0	Reference T0 MeSH:D006973	Hypertension
T2	Disease 94 105	Dehydration
N2	Reference T2 MeSH:D003681	Dehydration
T3	Disease 177 198	diabetic ketoacidosis
T4	Disease 200 203	DKA
T5	Disease 283 286	DKA
T6	Disease 295 306	dehydration
N6	Reference T6 MeSH:D003681	dehydration
T7	Disease 322 333	hypovolemia
N7	Reference T7 MeSH:D020896	hypovolemia
T8	Disease 338 349	hypotension
N8	Reference T8 MeSH:D007022	hypotension
T9	Association 314 318	lead
T10	Disease 372 375	DKA
T11	Disease 388 399	dehydration
N10	Reference T11 MeSH:D003681	dehydration
T12	Disease 404 416	hypertension
N11	Reference T12 MeSH:D006973	hypertension
T13	Disease 441 452	hypotension
N12	Reference T13 MeSH:D007022	hypotension
T14	Disease 519 522	DKA
T15	Disease 542 554	hypertension
N14	Reference T15 MeSH:D006973	hypertension
T16	Disease 601 604	DKA
T17	Association 529 536	present
E1	Association:T9 Cause:T6 Theme:T7 Theme2:T8
E2	Association:T17 Cause:T14 Theme:T15
N3	Reference T3 MeSH:D016883	Diabetic Ketoacidosis
N4	Reference T4 MeSH:D016883	Diabetic Ketoacidosis
T1	Disease 33 54	diabetic ketoacidosis
N1	Reference T1 MeSH:D016883	Diabetic Ketoacidosis
N5	Reference T5 MeSH:D016883	Diabetic Ketoacidosis
N9	Reference T10 MeSH:D016883	Diabetic Ketoacidosis
N13	Reference T14 MeSH:D016883	Diabetic Ketoacidosis
N15	Reference T16 MeSH:D016883	Diabetic Ketoacidosis
