# Supplementary material for: Using a Large Margin Context-Aware Convolutional Neural Network to Automatically Extract Disease-Disease Association from Literature: Comparative Analytic Study
Source: JMIR Med Inform. 2019 Nov 26;7(4):e14502. doi: 10.2196/14502 (PMC6913619; doi:10.2196/14502)
Supplement: Multimedia Appendix 11 [file medinform_v7i4e14502_app11.zip › 23283273.txt]

Hypertension in severe pediatric diabetic ketoacidosis: case report and review of literature.
Dehydration from fluid loss secondary to glycosuria is the central pathogenesis of diabetic ketoacidosis (DKA).
Decreased oral intake and increased insensible water loss are also common in DKA.
Severe dehydration should lead to hypovolemia and hypotension.
We present a case of DKA with severe dehydration and hypertension in contrast to expected hypotension.
The aim of this article was to increase awareness that pediatric DKA could present with hypertension, and this should be looked at and included in DKA management protocols.
