# Supplementary material for: Using a Large Margin Context-Aware Convolutional Neural Network to Automatically Extract Disease-Disease Association from Literature: Comparative Analytic Study
Source: JMIR Med Inform. 2019 Nov 26;7(4):e14502. doi: 10.2196/14502 (PMC6913619; doi:10.2196/14502)
Supplement: Multimedia Appendix 11 [file medinform_v7i4e14502_app11.zip › 23301782.ann]

T0	Disease 0 32	Pulmonary function abnormalities
N0	Reference T0 MeSH:D008171	Pulmonary function abnormalities
T1	Disease 37 43	asthma
N1	Reference T1 MeSH:D001249	asthma
T2	Disease 75 94	sickle cell disease
N2	Reference T2 MeSH:D000755	sickle cell disease
T3	Disease 119 139	acute chest syndrome
N3	Reference T3 MeSH:D056586	acute chest syndrome
T4	Association 103 113	associated
T5	Disease 141 159	Pulmonary diseases
N4	Reference T5 MeSH:D008171	Pulmonary diseases
T6	Disease 223 242	sickle cell disease
N5	Reference T6 MeSH:D000755	sickle cell disease
T7	Disease 244 247	SCD
N6	Reference T7 MeSH:D000755	SCD
T8	Disease 344 350	asthma
N7	Reference T8 MeSH:D001249	asthma
T9	Disease 378 398	acute chest syndrome
N8	Reference T9 MeSH:D056586	acute chest syndrome
T10	Disease 400 403	ACS
N9	Reference T10 MeSH:D056586	ACS
T11	Disease 422 425	SCD
N10	Reference T11 MeSH:D000755	SCD
T12	Disease 495 498	SCD
N11	Reference T12 MeSH:D000755	SCD
T13	Disease 535 538	ACS
N12	Reference T13 MeSH:D056586	ACS
T14	Disease 543 549	asthma
N13	Reference T14 MeSH:D001249	asthma
T15	Disease 680 704	obstructive lung disease
N14	Reference T15 MeSH:D008173	obstructive lung disease
T16	Disease 706 709	OLD
N15	Reference T16 MeSH:D008173	OLD
T17	Disease 712 736	restrictive lung disease
N16	Reference T17 MeSH:D008171	restrictive lung disease
T18	Disease 738 741	RLD
N17	Reference T18 MeSH:D008171	RLD
T19	Disease 884 887	OLD
N18	Reference T19 MeSH:D008173	OLD
T20	Disease 909 912	RLD
N19	Reference T20 MeSH:D008171	RLD
T21	Disease 1023 1029	asthma
N20	Reference T21 MeSH:D001249	asthma
T22	Disease 1060 1063	ACS
N21	Reference T22 MeSH:D056586	ACS
T23	Disease 1065 1068	OLD
N22	Reference T23 MeSH:D008173	OLD
T24	Disease 1105 1111	asthma
N23	Reference T24 MeSH:D001249	asthma
T25	Disease 1192 1195	ACS
N24	Reference T25 MeSH:D056586	ACS
T26	Disease 1278 1281	ACS
N25	Reference T26 MeSH:D056586	ACS
T27	Disease 1326 1358	pulmonary function abnormalities
N26	Reference T27 MeSH:D008171	pulmonary function abnormalities
T28	Disease 1390 1393	SCD
N27	Reference T28 MeSH:D000755	SCD
T29	Disease 1400 1403	OLD
N28	Reference T29 MeSH:D008173	OLD
T30	Disease 1427 1430	RLD
N29	Reference T30 MeSH:D008171	RLD
T31	Disease 1464 1470	asthma
N30	Reference T31 MeSH:D001249	asthma
T32	Disease 1472 1475	OLD
N31	Reference T32 MeSH:D008173	OLD
T33	Disease 1481 1484	ACS
N32	Reference T33 MeSH:D056586	ACS
T34	Association 1444 1455	association
T35	Disease 1625 1631	asthma
N33	Reference T35 MeSH:D001249	asthma
T36	Disease 1653 1656	SCD
N34	Reference T36 MeSH:D000755	SCD
T37	Disease 1726 1729	ACS
N35	Reference T37 MeSH:D056586	ACS
E1	Association:T4 Theme:T3 Cause:T0 Cause2:T1
E2	Association:T34 Theme:T31 Theme2:T32 Theme3:T33
T38	Disease 196 205	mortality
N36	Reference T38 MeSH:D009026
T39	Disease 312 339	lung function abnormalities
N37	Reference T39 MeSH:D008171	Lung Diseases
T40	Association 48 57	prevalent
E3	Association:T40 Cause:T2 Theme:T1 Theme2:T0
T41	Disease 1315 1321	Asthma
N38	Reference T41 MeSH:D001249	Asthma
T42	Association 171 178	sources
E4	Association:T42 Cause:T5 Theme:T38
T43	Association 361 372	association
E5	Association:T43 Theme:T9 Theme2:T10 Cause:T8 Cause2:T39
T44	Association 1163 1173	associated
E6	Association:T44 Theme:T25 Cause:T23 Cause2:T24
T45	Association 1363 1372	prevalent
E7	Association:T45 Theme:T41 Theme2:T27 Cause:T28 Cause2:T29 Cause3:T30
