# Supplementary material for: Using a Large Margin Context-Aware Convolutional Neural Network to Automatically Extract Disease-Disease Association from Literature: Comparative Analytic Study
Source: JMIR Med Inform. 2019 Nov 26;7(4):e14502. doi: 10.2196/14502 (PMC6913619; doi:10.2196/14502)
Supplement: Multimedia Appendix 11 [file medinform_v7i4e14502_app11.zip › 23303582.ann]

T0	Disease 61 86	cutaneous T-cell lymphoma
T1	Disease 88 105	mycosis fungoides
N1	Reference T1 MeSH:D009182	mycosis fungoides
T2	Disease 130 136	cancer
N2	Reference T2 MeSH:D009369	cancer
T3	Disease 154 171	mycosis fungoides
N3	Reference T3 MeSH:D009182	mycosis fungoides
T4	Disease 173 175	MF
N4	Reference T4 MeSH:D009182	MF
T6	Disease 313 315	MF
N6	Reference T6 MeSH:D009182	MF
T7	Disease 320 332	malignancies
N7	Reference T7 MeSH:D009369	malignancies
T8	Disease 334 341	anxiety
N8	Reference T8 MeSH:D001008	anxiety
T9	Disease 346 356	depression
N9	Reference T9 MeSH:D003866	depression
T10	Disease 414 416	MF
N10	Reference T10 MeSH:D009182	MF
T11	Disease 659 661	MF
N11	Reference T11 MeSH:D009182	MF
T12	Disease 696 714	Hodgkin's lymphoma
N12	Reference T12 MeSH:D006689	Hodgkin's lymphoma
T13	Disease 804 813	leukaemia
N13	Reference T13 MeSH:D007938	leukaemia
T14	Disease 855 866	lung cancer
N14	Reference T14 MeSH:D008175	lung cancer
T15	Association 680 690	associated
T16	Disease 907 909	MF
N15	Reference T16 MeSH:D009182	MF
T17	Disease 944 951	anxiety
N16	Reference T17 MeSH:D001008	anxiety
T18	Disease 956 966	depression
N17	Reference T18 MeSH:D003866	depression
T19	Disease 1093 1095	MF
N18	Reference T19 MeSH:D009182	MF
T20	Disease 1106 1113	cancers
N19	Reference T20 MeSH:D009369	cancers
T21	Disease 1115 1133	Hodgkin's lymphoma
N20	Reference T21 MeSH:D006689	Hodgkin's lymphoma
T23	Association 1072 1084	associations
T24	Disease 1218 1220	MF
N22	Reference T24 MeSH:D009182	MF
T25	Disease 1225 1232	anxiety
N23	Reference T25 MeSH:D001008	anxiety
T26	Disease 1237 1247	depression
N24	Reference T26 MeSH:D003866	depression
T27	Association 1198 1209	association
E1	Association:T15 Cause:T11 Theme:T12
E2	Association:T23 Theme:T19 Theme2:T20 Theme3:T21 Theme4:T28 Theme5:T22
E3	Association:T27 Theme:T24 Theme2:T25 Theme3:T26
N25	Reference T0 MeSH:D016410	Lymphoma, T-Cell, Cutaneous
T5	Disease 213 220	cancers
N5	Reference T5 MeSH:D009369	Neoplasms
T22	Disease 1155 1166	lung cancer
N21	Reference T22 MeSH:D008175	Lung Neoplasms
T28	Disease 1141 1150	leukaemia
N26	Reference T28 MeSH:D007938	Leukemia
T29	Association 293 304	association
E4	Association:T29 Theme:T6 Theme2:T7 Theme3:T8 Theme4:T9
T30	Association 928 938	associated
E5	Association:T30 Theme:T17 Theme2:T18 Cause:T16
