# Supplementary material for: Using a Large Margin Context-Aware Convolutional Neural Network to Automatically Extract Disease-Disease Association from Literature: Comparative Analytic Study
Source: JMIR Med Inform. 2019 Nov 26;7(4):e14502. doi: 10.2196/14502 (PMC6913619; doi:10.2196/14502)
Supplement: Multimedia Appendix 11 [file medinform_v7i4e14502_app11.zip › 23316949.ann]

T0	Disease 0 24	Patent ductus arteriosus
N0	Reference T0 MeSH:D004374	Patent ductus arteriosus
T3	Disease 179 203	patent ductus arteriosus
N3	Reference T3 MeSH:D004374	patent ductus arteriosus
T4	Disease 205 208	PDA
N4	Reference T4 MeSH:D004374	PDA
T6	Disease 272 298	retinopathy of prematurity
T7	Disease 300 303	ROP
T8	Disease 503 529	bronchopulmonary dysplasia
N8	Reference T8 MeSH:D001997	bronchopulmonary dysplasia
T9	Disease 557 560	PDA
N9	Reference T9 MeSH:D004374	PDA
T10	Disease 581 611	gastrointestinal comorbidities
N10	Reference T10 MeSH:D005767	gastrointestinal comorbidities
T11	Disease 637 643	sepsis
N11	Reference T11 MeSH:D018805	sepsis
T13	Disease 707 710	ROP
T14	Disease 787 790	ROP
T15	Disease 952 978	bronchopulmonary dysplasia
N15	Reference T15 MeSH:D001997	bronchopulmonary dysplasia
T16	Disease 1006 1009	PDA
N16	Reference T16 MeSH:D004374	PDA
T17	Disease 1030 1060	gastrointestinal comorbidities
N17	Reference T17 MeSH:D005767	gastrointestinal comorbidities
T18	Disease 1066 1072	sepsis
N18	Reference T18 MeSH:D018805	sepsis
T19	Disease 1106 1118	plus disease
N19	Reference T19 MeSH:D004194	plus disease
T20	Disease 1123 1126	ROP
T21	Association 1092 1102	correlated
T22	Disease 1148 1151	PDA
N21	Reference T22 MeSH:D004374	PDA
T23	Disease 1186 1212	bronchopulmonary dysplasia
N22	Reference T23 MeSH:D001997	bronchopulmonary dysplasia
T24	Disease 1240 1246	sepsis
N23	Reference T24 MeSH:D018805	sepsis
T25	Association 1170 1180	associated
T26	Disease 1344 1370	bronchopulmonary dysplasia
N24	Reference T26 MeSH:D001997	bronchopulmonary dysplasia
T27	Disease 1405 1408	ROP
T28	Disease 1422 1425	PDA
N26	Reference T28 MeSH:D004374	PDA
T30	Disease 1481 1484	ROP
T31	Association 1448 1458	associated
T32	Disease 1597 1600	PDA
N29	Reference T32 MeSH:D004374	PDA
T33	Disease 1630 1656	bronchopulmonary dysplasia
N30	Reference T33 MeSH:D001997	bronchopulmonary dysplasia
T34	Disease 1713 1716	ROP
E1	Association:T21 Cause:T18 Theme:T19 Theme2:T20 Cause2:T15 Cause3:T5 Cause4:T16 Cause5:T17
E2	Association:T25 Cause:T22 Theme:T23 Theme2:T12 Theme3:T24
E3	Association:T31 Cause:T28 Theme:T30 Theme2:T103
T1	Disease 100 126	retinopathy of prematurity
N1	Reference T1 MeSH:D012178	Retinopathy of Prematurity
N2	Reference T6 MeSH:D012178	Retinopathy of Prematurity
N5	Reference T7 MeSH:D012178	Retinopathy of Prematurity
N6	Reference T27 MeSH:D012178	Retinopathy of Prematurity
N7	Reference T34 MeSH:D012178	Retinopathy of Prematurity
N25	Reference T30 MeSH:D012178	Retinopathy of Prematurity
N20	Reference T20 MeSH:D012178	Retinopathy of Prematurity
N14	Reference T14 MeSH:D012178	Retinopathy of Prematurity
N13	Reference T13 MeSH:D012178	Retinopathy of Prematurity
T2	Disease 531 555	neurologic comorbidities
N12	Reference T2 MeSH:D009422	Nervous System Diseases
T5	Disease 980 1004	neurologic comorbidities
N28	Reference T5 MeSH:D009422	Nervous System Diseases
T12	Disease 1214 1238	neurologic comorbidities
N31	Reference T12 MeSH:D009422	Nervous System Diseases
T100	Disease 84 96	plus disease
N100	Reference T100 MeSH:D004194	plus disease
T101	Disease 256 268	plus disease
N101	Reference T101 MeSH:D004194	plus disease
T102	Disease 691 703	plus disease
N102	Reference T102 MeSH:D004194	plus disease
T103	Disease 1464 1476	plus disease
N103	Reference T103 MeSH:D004194	plus disease
T29	Association 1619 1626	related
E4	Association:T29 Cause:T32 Theme:T33
