# Supplementary material for: Using a Large Margin Context-Aware Convolutional Neural Network to Automatically Extract Disease-Disease Association from Literature: Comparative Analytic Study
Source: JMIR Med Inform. 2019 Nov 26;7(4):e14502. doi: 10.2196/14502 (PMC6913619; doi:10.2196/14502)
Supplement: Multimedia Appendix 11 [file medinform_v7i4e14502_app11.zip › 23324497.ann]

T2	Disease 86 109	Hemophagocytic syndrome
N2	Reference T2 MeSH:D051359	Hemophagocytic syndrome
T3	Disease 111 114	HPS
N3	Reference T3 MeSH:D051359	HPS
T4	Disease 165 182	liver dysfunction
N4	Reference T4 MeSH:D008107	liver dysfunction
T5	Disease 184 209	coagulation abnormalities
N5	Reference T5 MeSH:D018376	coagulation abnormalities
T6	Disease 211 223	pancytopenia
N6	Reference T6 MeSH:D010198	pancytopenia
T8	Disease 457 473	viral infections
N8	Reference T8 MeSH:D014777	viral infections
T9	Disease 614 617	HPS
N9	Reference T9 MeSH:D051359	HPS
T10	Disease 644 654	infections
N10	Reference T10 MeSH:D007239	infections
T12	Disease 827 830	HPS
N12	Reference T12 MeSH:D051359	HPS
T16	Disease 1016 1019	HPS
N16	Reference T16 MeSH:D051359	HPS
T17	Disease 1074 1077	EBV
N17	Reference T17 MeSH:D020031	EBV
T18	Association 1000 1010	associated
T20	Disease 1213 1216	HPS
N19	Reference T20 MeSH:D051359	HPS
T21	Disease 1242 1245	HPS
N20	Reference T21 MeSH:D051359	HPS
T22	Disease 1421 1430	infection
N21	Reference T22 MeSH:D007239	infection
T23	Disease 1502 1505	HPS
N22	Reference T23 MeSH:D051359	HPS
T24	Disease 1537 1555	various infections
N23	Reference T24 MeSH:D007239	various infections
T25	Association 1521 1533	complication
T26	Disease 1624 1627	EBV
N24	Reference T26 MeSH:D020031	EBV
T27	Disease 1629 1644	cytomegalovirus
N25	Reference T27 MeSH:D003586	cytomegalovirus
T28	Disease 1734 1746	organomegaly
N26	Reference T28 MeSH:D016878	organomegaly
T29	Disease 1748 1757	cytopenia
N27	Reference T29 MeSH:D006402	cytopenia
E1	Association:T18 Theme:T16 Cause:T11
E2	Association:T25 Cause:T23 Theme:T24
T30	Disease 158 163	fever
N28	Reference T30 MeSH:D005334	Fever
T1	Disease 34 57	hemophagocytic syndrome
N1	Reference T1 MeSH:D051359	Lymphohistiocytosis, Hemophagocytic
T7	Disease 688 691	HPS
N7	Reference T7 MeSH:D051359	Lymphohistiocytosis, Hemophagocytic
T11	Disease 944 978	Epstein-Barr virus (EBV) infection
N11	Reference T11 MeSH:D020031	Epstein-Barr Virus Infections
T13	Disease 1123 1173	viral, bacterial, fungal, and parasitic infections
T14	Disease 1762 1779	hyperferritinemia
N13	Reference T14 MeSH:C538137
T15	Disease 1649 1659	Leishmania
N14	Reference T15 MeSH:D007891
T100	Disease 14 23	infection
N100	Reference T100 MeSH:D007239	infection
T19	Association 1196 1207	association
E3	Association:T19 Theme:T20 Theme2:T13
