# Supplementary material for: Using a Large Margin Context-Aware Convolutional Neural Network to Automatically Extract Disease-Disease Association from Literature: Comparative Analytic Study
Source: JMIR Med Inform. 2019 Nov 26;7(4):e14502. doi: 10.2196/14502 (PMC6913619; doi:10.2196/14502)
Supplement: Multimedia Appendix 11 [file medinform_v7i4e14502_app11.zip › 23328531.ann]

T0	Disease 69 102	bronchiolitis obliterans syndrome
N0	Reference T0 MeSH:D001989	bronchiolitis obliterans syndrome
T1	Disease 107 112	death
N1	Reference T1 MeSH:D003643	death
T3	Disease 367 400	bronchiolitis obliterans syndrome
N2	Reference T3 MeSH:D001989	bronchiolitis obliterans syndrome
T4	Disease 402 405	BOS
N3	Reference T4 MeSH:D001989	BOS
T5	Disease 426 437	pseudomonas
N4	Reference T5 MeSH:D011552	pseudomonas
T6	Disease 441 444	BOS
N5	Reference T6 MeSH:D001989	BOS
T7	Disease 449 454	death
N6	Reference T7 MeSH:D003643	death
T9	Disease 527 538	pseudomonas
N7	Reference T9 MeSH:D011552	pseudomonas
T10	Disease 608 611	BOS
N8	Reference T10 MeSH:D001989	BOS
T11	Disease 634 639	death
N9	Reference T11 MeSH:D003643	death
T12	Disease 778 781	BOS
N10	Reference T12 MeSH:D001989	BOS
T13	Disease 822 827	death
N11	Reference T13 MeSH:D003643	death
T14	Disease 848 851	BOS
N12	Reference T14 MeSH:D001989	BOS
T15	Disease 865 870	death
N13	Reference T15 MeSH:D003643	death
T16	Disease 1093 1096	BOS
N14	Reference T16 MeSH:D001989	BOS
T17	Disease 1166 1177	pseudomonas
N15	Reference T17 MeSH:D011552	pseudomonas
T18	Disease 1193 1204	pseudomonas
N16	Reference T18 MeSH:D011552	pseudomonas
T19	Disease 1242 1251	infection
N17	Reference T19 MeSH:D007239	infection
T20	Disease 1306 1311	death
N18	Reference T20 MeSH:D003643	death
T21	Disease 1331 1352	pseudomonas infection
N19	Reference T21 MeSH:D011552	pseudomonas infection
T22	Disease 1397 1400	BOS
N20	Reference T22 MeSH:D001989	BOS
T23	Disease 1404 1409	death
N21	Reference T23 MeSH:D003643	death
T24	Disease 1492 1503	pseudomonas
N22	Reference T24 MeSH:D011552	pseudomonas
T25	Association 1235 1241	due to
E3	Association:T25 Cause:T19 Theme:T18
T26	Association 1316 1327	facilitated
E4	Association:T26 Cause:T21 Theme:T20
