# Supplementary material for: Using a Large Margin Context-Aware Convolutional Neural Network to Automatically Extract Disease-Disease Association from Literature: Comparative Analytic Study
Source: JMIR Med Inform. 2019 Nov 26;7(4):e14502. doi: 10.2196/14502 (PMC6913619; doi:10.2196/14502)
Supplement: Multimedia Appendix 11 [file medinform_v7i4e14502_app11.zip › 23335553.ann]

T0	Disease 41 58	chondrocalcinosis
N0	Reference T0 MeSH:D002805	chondrocalcinosis
T1	Disease 83 100	chondrocalcinosis
N1	Reference T1 MeSH:D002805	chondrocalcinosis
T2	Disease 105 119	osteoarthritis
N2	Reference T2 MeSH:D010003	osteoarthritis
T3	Disease 234 251	chondrocalcinosis
N3	Reference T3 MeSH:D002805	chondrocalcinosis
T4	Disease 253 255	CC
N4	Reference T4 MeSH:D002805	CC
T5	Disease 296 298	CC
N5	Reference T5 MeSH:D002805	CC
T6	Disease 303 317	osteoarthritis
N6	Reference T6 MeSH:D010003	osteoarthritis
T7	Disease 319 321	OA
N7	Reference T7 MeSH:D010003	OA
T8	Disease 416 430	Osteoarthritis
N8	Reference T8 MeSH:D010003	Osteoarthritis
T9	Disease 582 584	OA
N9	Reference T9 MeSH:D010003	OA
T10	Disease 655 657	CC
N10	Reference T10 MeSH:D002805	CC
T12	Disease 770 772	CC
N12	Reference T12 MeSH:D002805	CC
T13	Disease 897 899	CC
N13	Reference T13 MeSH:D002805	CC
T14	Disease 933 935	CC
N14	Reference T14 MeSH:D002805	CC
T15	Disease 940 942	OA
N15	Reference T15 MeSH:D010003	OA
T16	Disease 978 980	OA
N16	Reference T16 MeSH:D010003	OA
T17	Disease 999 1001	CC
N17	Reference T17 MeSH:D002805	CC
T18	Disease 1072 1074	OA
N18	Reference T18 MeSH:D010003	OA
T19	Disease 1110 1112	CC
N19	Reference T19 MeSH:D002805	CC
T20	Disease 1179 1181	OA
N20	Reference T20 MeSH:D010003	OA
T21	Disease 1215 1217	CC
N21	Reference T21 MeSH:D002805	CC
T22	Disease 1252 1254	CC
N22	Reference T22 MeSH:D002805	CC
T23	Disease 1289 1291	OA
N23	Reference T23 MeSH:D010003	OA
T24	Disease 1300 1306	hip OA
N24	Reference T24 MeSH:D015207	hip OA
T25	Disease 1327 1329	CC
N25	Reference T25 MeSH:D002805	CC
T26	Association 1311 1321	associated
T27	Disease 1359 1361	OA
N26	Reference T27 MeSH:D010003	OA
T28	Disease 1382 1405	MCP joint calcification
N27	Reference T28 MeSH:D002114	MCP joint calcification
T29	Association 1366 1376	associated
T30	Disease 1412 1414	OA
N28	Reference T30 MeSH:D010003	OA
T31	Disease 1435 1437	CC
N29	Reference T31 MeSH:D002805	CC
T32	Disease 1483 1485	OA
N30	Reference T32 MeSH:D010003	OA
T33	Association 1419 1429	associated
T34	Disease 1541 1547	hip OA
N31	Reference T34 MeSH:D015207	hip OA
T35	Disease 1566 1568	CC
N32	Reference T35 MeSH:D002805	CC
T36	Association 1521 1532	association
T37	Disease 1644 1646	CC
N33	Reference T37 MeSH:D002805	CC
T38	Disease 1648 1650	OA
N34	Reference T38 MeSH:D010003	OA
T39	Disease 1670 1672	CC
N35	Reference T39 MeSH:D002805	CC
T40	Disease 1721 1727	hip OA
N36	Reference T40 MeSH:D015207	hip OA
T41	Disease 1762 1764	CC
N37	Reference T41 MeSH:D002805	CC
T42	Disease 1773 1775	CC
N38	Reference T42 MeSH:D002805	CC
T43	Association 1654 1664	associated
E1	Association:T26 Cause:T23 Theme:T25
E2	Association:T29 Cause:T27 Theme:T28
E3	Association:T33 Cause:T30 Theme:T31
E4	Association:T43 Cause:T38 Theme:T39
T11	Disease 728 741	calcification
N11	Reference T11 MeSH:D002114	Calcinosis
E5	Association:T36 Theme:T34 Theme2:T35
E6	Association:T26 Theme:T25 Cause:T24
A1	Negation E6
T44	Association 63 74	association
E7	Association:T44 Theme:T1 Theme2:T2
T45	Association 276 287	association
E8	Association:T45 Theme:T5 Theme2:T6 Theme3:T7
A2	Negation E5
T46	Association 1742 1752	associated
E9	Association:T46 Theme:T41 Theme2:T42 Cause:T40
A3	Negation E9
