# Supplementary material for: Using a Large Margin Context-Aware Convolutional Neural Network to Automatically Extract Disease-Disease Association from Literature: Comparative Analytic Study
Source: JMIR Med Inform. 2019 Nov 26;7(4):e14502. doi: 10.2196/14502 (PMC6913619; doi:10.2196/14502)
Supplement: Multimedia Appendix 11 [file medinform_v7i4e14502_app11.zip › 23336535.ann]

T0	Disease 0 18	Type D personality
T2	Disease 202 220	Type D personality
T4	Disease 440 458	Type D personality
N4	Reference T4 MeSH:D010554	Type D personality
T5	Disease 488 506	Type D personality
N5	Reference T5 MeSH:D010554	Type D personality
T7	Association 467 479	associations
T8	Disease 891 911	musculoskeletal pain
N7	Reference T8 MeSH:D059352	musculoskeletal pain
T9	Disease 1242 1260	Type D personality
N8	Reference T9 MeSH:D010554	Type D personality
T10	Disease 1284 1302	Type D personality
N9	Reference T10 MeSH:D010554	Type D personality
T11	Disease 1349 1369	musculoskeletal pain
N10	Reference T11 MeSH:D059352	musculoskeletal pain
T12	Disease 1401 1423	psychosomatic symptoms
N11	Reference T12 MeSH:D011602	psychosomatic symptoms
T13	Disease 1484 1502	Type D personality
N12	Reference T13 MeSH:D010554	Type D personality
T15	Association 1463 1475	relationship
T16	Disease 1654 1672	Type D personality
N14	Reference T16 MeSH:D010554	Type D personality
E1	Association:T7 Theme:T5 Theme2:T3 Theme3:T6
E2	Association:T15 Theme:T13 Theme2:T14 Theme3:T21
T1	Disease 67 87	musculoskeletal pain
N1	Reference T1 MeSH:D059352	Musculoskeletal Pain
T19	Disease 40 62	psychosomatic symptoms
N18	Reference T19 MeSH:D011602	Psychophysiologic Disorders
T3	Disease 511 533	psychosomatic symptoms
N3	Reference T3 MeSH:D011602	Psychophysiologic Disorders
T6	Disease 538 558	musculoskeletal pain
N6	Reference T6 MeSH:D059352	Musculoskeletal Pain
T14	Disease 1507 1529	psychosomatic symptoms
N13	Reference T14 MeSH:D011602	Psychophysiologic Disorders
T17	Disease 1682 1704	psychosomatic symptoms
N15	Reference T17 MeSH:D011602	Psychophysiologic Disorders
T18	Disease 1872 1894	psychosomatic symptoms
N16	Reference T18 MeSH:D011602	Psychophysiologic Disorders
T20	Disease 1709 1729	musculoskeletal pain
N19	Reference T20 MeSH:D059352	Musculoskeletal Pain
T21	Disease 1534 1554	musculoskeletal pain
N20	Reference T21 MeSH:D059352	Musculoskeletal Pain
T22	Disease 1899 1919	musculoskeletal pain
N21	Reference T22 MeSH:D059352	Musculoskeletal Pain
T23	Disease 1754 1771	type D personalit
N22	Reference T23 MeSH:D010554
N17	Reference T0 MeSH:D010554
N2	Reference T2 MeSH:D010554
T24	Association 1331 1340	increased
E3	Association:T24 Theme:T11 Cause:T10
T25	Association 1383 1392	increased
E4	Association:T25 Theme:T12 Cause:T10
T26	Association 1634 1645	association
E5	Association:T26 Theme:T16 Theme2:T17 Theme3:T20
