# Supplementary material for: Using a Large Margin Context-Aware Convolutional Neural Network to Automatically Extract Disease-Disease Association from Literature: Comparative Analytic Study
Source: JMIR Med Inform. 2019 Nov 26;7(4):e14502. doi: 10.2196/14502 (PMC6913619; doi:10.2196/14502)
Supplement: Multimedia Appendix 11 [file medinform_v7i4e14502_app11.zip › 23337154.ann]

T0	Disease 0 25	Fibrous dysplasia of bone
N0	Reference T0 MeSH:D001848	Fibrous dysplasia of bone
T1	Disease 42 69	primary hyperparathyroidism
N1	Reference T1 MeSH:D049950	primary hyperparathyroidism
T2	Association 26 36	associated
T3	Disease 82 107	Fibrous dysplasia of bone
N2	Reference T3 MeSH:D001848	Fibrous dysplasia of bone
T4	Disease 112 139	primary hyperparathyroidism
N3	Reference T4 MeSH:D049950	primary hyperparathyroidism
T5	Disease 141 145	PHPT
N4	Reference T5 MeSH:D049950	PHPT
T6	Disease 174 198	McCune-Albright Syndrome
N5	Reference T6 MeSH:D005359	McCune-Albright Syndrome
T7	Disease 293 309	genetic disorder
N6	Reference T7 MeSH:D030342	genetic disorder
T8	Disease 491 495	PHPT
N7	Reference T8 MeSH:D049950	PHPT
T9	Disease 500 525	fibrous dysplasia of bone
N8	Reference T9 MeSH:D001848	fibrous dysplasia of bone
T10	Association 470 482	relationship
T11	Disease 680 684	PHPT
N9	Reference T11 MeSH:D049950	PHPT
T12	Disease 689 714	fibrous dysplasia of bone
N10	Reference T12 MeSH:D001848	fibrous dysplasia of bone
T13	Disease 780 784	PHPT
N11	Reference T13 MeSH:D049950	PHPT
T14	Disease 789 814	fibrous dysplasia of bone
N12	Reference T14 MeSH:D001848	fibrous dysplasia of bone
T15	Disease 816 833	Fibrous dysplasia
N13	Reference T15 MeSH:D005355	Fibrous dysplasia
T16	Disease 1025 1042	fibrous dysplasia
N14	Reference T16 MeSH:D005355	fibrous dysplasia
T17	Disease 1114 1118	PHPT
N15	Reference T17 MeSH:D049950	PHPT
T18	Disease 1133 1150	fibrous dysplasia
N16	Reference T18 MeSH:D005355	fibrous dysplasia
T19	Disease 1212 1216	PHPT
N17	Reference T19 MeSH:D049950	PHPT
T20	Disease 1369 1394	fibrous dysplasia of bone
N18	Reference T20 MeSH:D001848	fibrous dysplasia of bone
T21	Disease 1399 1403	PHPT
N19	Reference T21 MeSH:D049950	PHPT
T22	Disease 1466 1491	familial genetic syndrome
N20	Reference T22 MeSH:D030342	familial genetic syndrome
T23	Association 1349 1360	association
E1	Association:T2 Cause:T0 Theme:T1
E2	Association:T10 Theme:T8 Theme2:T9
E3	Association:T23 Theme:T20 Theme2:T21
T24	Association 151 156	occur
E4	Association:T24 Cause:T6 Theme:T5 Theme2:T4 Theme3:T3
