# Supplementary material for: Using a Large Margin Context-Aware Convolutional Neural Network to Automatically Extract Disease-Disease Association from Literature: Comparative Analytic Study
Source: JMIR Med Inform. 2019 Nov 26;7(4):e14502. doi: 10.2196/14502 (PMC6913619; doi:10.2196/14502)
Supplement: Multimedia Appendix 11 [file medinform_v7i4e14502_app11.zip › 23337154.txt]

Fibrous dysplasia of bone associated with primary hyperparathyroidism.
OBJECTIVE: Fibrous dysplasia of bone and primary hyperparathyroidism (PHPT) may occur in patients with McCune-Albright Syndrome.
A small number of cases with both diagnoses that are not associated with the above-mentioned genetic disorder have been published in the literature.
It is uncertain if these disorders are linked in some way.
In the present study, we aimed to further explore a potential relationship between PHPT and fibrous dysplasia of bone.
METHODS: We conducted a retrospective review of all cases seen at Mayo Clinic, Rochester, Minnesota, between 1976 and 2011 that were diagnosed with both PHPT and fibrous dysplasia of bone.
RESULTS: We identified 10 patients who were diagnosed with both PHPT and fibrous dysplasia of bone.
Fibrous dysplasia was polyostotic in 7 (70%) cases.
It affected the lower extremities in 6 (60%) patients, the skull or facial bones in 4 (40%), and was localized to one rib in 1 patient (10%).
In 4 patients, fibrous dysplasia was diagnosed first, between 9 to 50 years before being diagnosed with PHPT.
Two cases of fibrous dysplasia were recognized between 2 and 5 years after the diagnosis of PHPT.
The remaining 4 patients were diagnosed with both conditions at approximately the same time.
CONCLUSION: It remains unclear if the association between fibrous dysplasia of bone and PHPT is more than coincidental, although the possibility of a rare familial genetic syndrome is not completely excluded.
