# Supplementary material for: Using a Large Margin Context-Aware Convolutional Neural Network to Automatically Extract Disease-Disease Association from Literature: Comparative Analytic Study
Source: JMIR Med Inform. 2019 Nov 26;7(4):e14502. doi: 10.2196/14502 (PMC6913619; doi:10.2196/14502)
Supplement: Multimedia Appendix 11 [file medinform_v7i4e14502_app11.zip › 23345156.ann]

T2	Disease 89 107	Osteoradionecrosis
N2	Reference T2 MeSH:D010025	Osteoradionecrosis
T3	Disease 109 112	ORN
N3	Reference T3 MeSH:D010025	ORN
T5	Disease 274 277	ORN
N5	Reference T5 MeSH:D010025	ORN
T6	Association 252 262	associated
T7	Disease 444 464	head and neck cancer
N6	Reference T7 MeSH:D006258	head and neck cancer
T8	Disease 550 566	painful swelling
N7	Reference T8 MeSH:D010146	painful swelling
T9	Disease 607 617	hemorrhage
N8	Reference T9 MeSH:D006470	hemorrhage
T10	Disease 625 635	hemorrhage
N9	Reference T10 MeSH:D006470	hemorrhage
T11	Disease 774 777	ORN
N10	Reference T11 MeSH:D010025	ORN
T12	Disease 831 846	carotid rupture
N11	Reference T12 MeSH:D012421	carotid rupture
T13	Association 798 808	associated
T14	Disease 921 937	painful swelling
N12	Reference T14 MeSH:D010146	painful swelling
T15	Disease 1042 1049	rupture
N13	Reference T15 MeSH:D012421	rupture
T16	Disease 1076 1086	hemorrhage
N14	Reference T16 MeSH:D006470	hemorrhage
E1	Association:T6 Theme:T5 Cause:T4
E2	Association:T13 Cause:T11 Theme:T12
T17	Disease 6 24	osteoradionecrosis
N15	Reference T17 MeSH:D010025	Osteoradionecrosis
T1	Disease 49 56	rupture
N1	Reference T1 MeSH:D012421	Rupture
T4	Disease 240 247	rupture
N4	Reference T4 MeSH:D012421	Rupture
T18	Association 25 35	associated
E3	Association:T18 Cause:T17 Theme:T1
