# Supplementary material for: Using a Large Margin Context-Aware Convolutional Neural Network to Automatically Extract Disease-Disease Association from Literature: Comparative Analytic Study
Source: JMIR Med Inform. 2019 Nov 26;7(4):e14502. doi: 10.2196/14502 (PMC6913619; doi:10.2196/14502)
Supplement: Multimedia Appendix 11 [file medinform_v7i4e14502_app11.zip › 23372802.ann]

T0	Disease 340 354	osteoarthritis
N0	Reference T0 MeSH:D010003	osteoarthritis
T1	Disease 356 358	OA
N1	Reference T1 MeSH:D010003	OA
T3	Disease 568 570	OA
N3	Reference T3 MeSH:D010003	OA
T4	Disease 643 645	OA
N4	Reference T4 MeSH:D010003	OA
T6	Disease 796 798	MC
N6	Reference T6 MeSH:D002114	MC
T7	Disease 804 836	hyaline cartilage calcifications
N7	Reference T7 MeSH:D002114	hyaline cartilage calcifications
T8	Disease 838 841	HCC
N8	Reference T8 MeSH:D002114	HCC
T9	Disease 1067 1070	HCC
N9	Reference T9 MeSH:D002114	HCC
T10	Disease 1119 1122	HCC
N10	Reference T10 MeSH:D002114	HCC
T11	Disease 1123 1125	MC
N11	Reference T11 MeSH:D002114	MC
T12	Disease 1304 1306	OA
N12	Reference T12 MeSH:D010003	OA
T13	Disease 1361 1364	HCC
N13	Reference T13 MeSH:D002114	HCC
T14	Disease 1414 1416	OA
N14	Reference T14 MeSH:D010003	OA
T15	Disease 1434 1436	MC
N15	Reference T15 MeSH:D002114	MC
T16	Association 1384 1394	associated
T17	Disease 1458 1460	OA
N16	Reference T17 MeSH:D010003	OA
T18	Disease 1626 1628	MC
N17	Reference T18 MeSH:D002114	MC
T19	Disease 1630 1633	HCC
N18	Reference T19 MeSH:D002114	HCC
T20	Disease 1649 1651	OA
N19	Reference T20 MeSH:D010003	OA
T21	Disease 1724 1741	chondrocalcinosis
N20	Reference T21 MeSH:D002805	chondrocalcinosis
T22	Disease 1833 1835	MC
N21	Reference T22 MeSH:D002114	MC
T23	Disease 1840 1843	HCC
N22	Reference T23 MeSH:D002114	HCC
T24	Disease 1911 1928	chondrocalcinosis
N23	Reference T24 MeSH:D002805	chondrocalcinosis
T25	Disease 1933 1935	OA
N24	Reference T25 MeSH:D010003	OA
T26	Association 1890 1902	relationship
E1	Association:T16 Cause:T13 Theme:T14
E2	Association:T26 Theme:T24 Theme2:T25
T27	Disease 0 17	Chondrocalcinosis
N25	Reference T27 MeSH:D002805	Chondrocalcinosis
T2	Disease 483 497	calcifications
N2	Reference T2 MeSH:D002114	Calcinosis
T5	Disease 771 794	meniscal calcifications
N5	Reference T5 MeSH:D002114	Calcinosis
T28	Disease 900 914	Calcifications
N26	Reference T28 MeSH:D002114	Calcinosis
T29	Association 1813 1824	association
E3	Association:T29 Theme:T22 Theme2:T23
E4	Association:T16 Theme:T15 Cause:T13
A1	Negation E4
