# Supplementary material for: Using a Large Margin Context-Aware Convolutional Neural Network to Automatically Extract Disease-Disease Association from Literature: Comparative Analytic Study
Source: JMIR Med Inform. 2019 Nov 26;7(4):e14502. doi: 10.2196/14502 (PMC6913619; doi:10.2196/14502)
Supplement: Multimedia Appendix 11 [file medinform_v7i4e14502_app11.zip › 23372802.txt]

Chondrocalcinosis of femoro-tibial and proximal tibio-fibular joints in cadaveric specimens: a high-resolution CT imaging study of the calcification distribution.
OBJECTIVES: To analyze calcium deposits by computed tomography (CT) in femoro-tibial compartments and proximal tibio-fibular joints; to assess the relationship with CT-assessed osteoarthritis (OA).
METHODS: 68 (34 pairs) cadaveric knees (mean age of 84) were scanned at high resolution CT. Menisci and hyaline cartilage calcifications in the femoro-tibial and proximal tibio-fibular joints were analyzed.
OA was CT-assessed by the Kellgren and Lawrence score.
Gross appearance of OA was evaluated on 29 left knees after dissection and India ink staining of tibial plateaus.
RESULTS: In femoro-tibial joints, meniscal calcifications (MC) and hyaline cartilage calcifications (HCC) were detected in 23(34%) and 14(21%) knees respectively.
Calcifications mainly involved the three meniscal segments and were mainly observed in all thirds of the femoro-tibial compartments.
In proximal tibio-fibular joints, HCC were detected in 19(28%) knees.
The association HCC-MC in femoro-tibial joints and between calcifications in femoro-tibial and proximal tibio-fibular joints was strong (p<0.0001).
Femoro-tibial and proximal tibio-fibular CT-assessed OA were respectively found in 23(34%) and 19(28%) knees.
HCC were significantly associated with femoro-tibial OA (p = 0.04) while MC were not (p = 0.34).
OA macroscopic evaluation showed a mean surface of cartilage lesions of 35% (range 0.13-0.55).
No significant difference was demonstrated regarding the CT-detection of MC, HCC or CT-assessed OA.
CONCLUSIONS: This is the first study to report a strong association of chondrocalcinosis between femoro-tibial and tibio-fibular joints in addition to a strong association between MC and HCC in femoro-tibial compartments.
No significant relationship between chondrocalcinosis and OA was demonstrated.
