# Supplementary material for: Using a Large Margin Context-Aware Convolutional Neural Network to Automatically Extract Disease-Disease Association from Literature: Comparative Analytic Study
Source: JMIR Med Inform. 2019 Nov 26;7(4):e14502. doi: 10.2196/14502 (PMC6913619; doi:10.2196/14502)
Supplement: Multimedia Appendix 11 [file medinform_v7i4e14502_app11.zip › 23379116.ann]

T0	Disease 26 43	allergic rhinitis
N0	Reference T0 MeSH:D006255	allergic rhinitis
T2	Disease 76 88	nasal polyps
N2	Reference T2 MeSH:D009298	nasal polyps
T3	Disease 154 171	allergic rhinitis
N3	Reference T3 MeSH:D006255	allergic rhinitis
T5	Disease 204 216	nasal polyps
N5	Reference T5 MeSH:D009298	nasal polyps
T6	Association 139 150	correlation
T7	Disease 296 313	allergic rhinitis
N6	Reference T7 MeSH:D006255	allergic rhinitis
T9	Disease 343 355	nasal polyps
N8	Reference T9 MeSH:D009298	nasal polyps
T10	Disease 357 374	allergic rhinitis
N9	Reference T10 MeSH:D006255	allergic rhinitis
T12	Disease 417 429	nasal polyps
N11	Reference T12 MeSH:D009298	nasal polyps
T13	Disease 635 652	allergic rhinitis
N12	Reference T13 MeSH:D006255	allergic rhinitis
T14	Disease 653 655	AR
N13	Reference T14 MeSH:D013734	AR
T16	Disease 730 742	nasal polyps
N15	Reference T16 MeSH:D009298	nasal polyps
T17	Disease 789 806	allergic rhinitis
N16	Reference T17 MeSH:D006255	allergic rhinitis
T19	Disease 849 861	nasal polyps
N18	Reference T19 MeSH:D009298	nasal polyps
T20	Disease 1753 1770	allergic rhinitis
N19	Reference T20 MeSH:D006255	allergic rhinitis
T22	Disease 1800 1812	nasal polyps
N21	Reference T22 MeSH:D009298	nasal polyps
T23	Disease 2119 2136	allergic rhinitis
N22	Reference T23 MeSH:D006255	allergic rhinitis
T25	Disease 2188 2200	nasal polyps
N24	Reference T25 MeSH:D009298	nasal polyps
T26	Disease 2202 2219	Allergic rhinitis
N25	Reference T26 MeSH:D006255	Allergic rhinitis
T28	Disease 2279 2291	nasal polyps
N27	Reference T28 MeSH:D009298	nasal polyps
T29	Association 2224 2231	promote
E1	Association:T6 Theme:T3 Theme2:T4
E2	Association:T29 Cause:T26 Theme:T27
T8	Disease 323 337	rhinosinusitis
N7	Reference T8 MeSH:D012226	Rhinoscleroma
T11	Disease 397 411	rhinosinusitis
N10	Reference T11 MeSH:D012226	Rhinoscleroma
T15	Disease 710 724	rhinosinusitis
N14	Reference T15 MeSH:D012226	Rhinoscleroma
T18	Disease 829 843	rhinosinusitis
N17	Reference T18 MeSH:D012226	Rhinoscleroma
T21	Disease 1780 1794	rhinosinusitis
N20	Reference T21 MeSH:D012226	Rhinoscleroma
T24	Disease 2168 2182	rhinosinusitis
N23	Reference T24 MeSH:D012226	Rhinoscleroma
T27	Disease 2259 2273	rhinosinusitis
N26	Reference T27 MeSH:D012226	Rhinoscleroma
T1	Disease 56 70	rhinosinusitis
N1	Reference T1 MeSH:D012226	Rhinoscleroma
T4	Disease 184 198	rhinosinusitis
N4	Reference T4 MeSH:D012226	Rhinoscleroma
