# Supplementary material for: Using a Large Margin Context-Aware Convolutional Neural Network to Automatically Extract Disease-Disease Association from Literature: Comparative Analytic Study
Source: JMIR Med Inform. 2019 Nov 26;7(4):e14502. doi: 10.2196/14502 (PMC6913619; doi:10.2196/14502)
Supplement: Multimedia Appendix 11 [file medinform_v7i4e14502_app11.zip › 23379116.txt]

[The correlation study of allergic rhinitis and chronic rhinosinusitis with nasal polyps in Ningxia region].
OBJECTIVE: To investigate the correlation of allergic rhinitis and chronic rhinosinusitis with nasal polyps in the Ningxia region.
METHOD: One hundred and sixteen patients diagnosed with allergic rhinitis, chronic rhinosinusitis with nasal polyps, allergic rhinitis combined with chronic rhinosinusitis with nasal polyps in the department of Otorhinolaryngology Head and Neck Surgery, Ningxia Medical University Hospital from 2009 January to December was analysed in this study, followed by grouping the experimental group I: allergic rhinitis(AR) group (46 cases), the experimental group II: chronic rhinosinusitis with nasal polyps group (46 cases), the experimental group III: allergic rhinitis combined with chronic rhinosinusitis with nasal polyps group (24 cases), and the normal control group (31 cases).
The skin prick test was used and the serum specific IgE concentration of selected objects was measured by enzyme linked immunosorbent assay.
RESULT: (1) The positive rate of specific IgE in the experimental group I was 83.3%, the concentrated for specific IgE mainly graded in 0 to 3 level, The total positive rate of specific IgE in the experimental group II and III were 75.0% and 87.5%.
(2) The specific IgE concentration in the experimental group I, II , III and control group were 10.33 +/- 2.12 (kU/L), 8.43 +/- 2.23 (kU/L), 5.28 +/- 2.16 (kU/L), 1.03 +/- 3.96 (kU/L), respectively.
The data analyzed using ANOVA showed that the specific IgE concentration in the experimental group I, II, III compared with the control group was significantly different; CONCLUSION: (1) The specific IgE concentration in the Ningxia region of allergic rhinitis, chronic rhinosinusitis with nasal polyps were graded in 0 to 3 level, mainly graded in 1 level and lower than other regions.
The positive rates of the skin prick test about Wormwood, German cockroach, house dust mites and pollen IV allergen were relatively higher in Ningxia region.
(2) The specific IgE concentration was relatively higher in the allergic rhinitis patients combined with chronic rhinosinusitis with nasal polyps.
Allergic rhinitis may promote the development of chronic rhinosinusitis with nasal polyps.
