# Supplementary material for: Using a Large Margin Context-Aware Convolutional Neural Network to Automatically Extract Disease-Disease Association from Literature: Comparative Analytic Study
Source: JMIR Med Inform. 2019 Nov 26;7(4):e14502. doi: 10.2196/14502 (PMC6913619; doi:10.2196/14502)
Supplement: Multimedia Appendix 11 [file medinform_v7i4e14502_app11.zip › 23390792.ann]

T0	Disease 21 38	diabetes mellitus
N0	Reference T0 MeSH:D003920	diabetes mellitus
T1	Disease 43 53	tooth loss
N1	Reference T1 MeSH:D016388	tooth loss
T2	Disease 124 141	Diabetes mellitus
N2	Reference T2 MeSH:D003920	Diabetes mellitus
T4	Disease 208 218	tooth loss
N4	Reference T4 MeSH:D016388	tooth loss
T5	Association 145 155	associated
T7	Disease 331 348	diabetes mellitus
N6	Reference T7 MeSH:D003920	diabetes mellitus
T8	Disease 353 363	tooth loss
N7	Reference T8 MeSH:D016388	tooth loss
T9	Association 310 322	relationship
T10	Disease 622 639	diabetes mellitus
N8	Reference T10 MeSH:D003920	diabetes mellitus
T11	Disease 661 669	diabetic
N9	Reference T11 MeSH:D003920	diabetic
T12	Disease 928 938	tooth loss
N10	Reference T12 MeSH:D016388	tooth loss
T13	Disease 1013 1030	diabetes mellitus
N11	Reference T13 MeSH:D003920	diabetes mellitus
T14	Disease 1032 1045	dental caries
N12	Reference T14 MeSH:D003731	dental caries
T15	Disease 1317 1327	Tooth loss
N13	Reference T15 MeSH:D016388	Tooth loss
T16	Disease 1357 1374	diabetes mellitus
N14	Reference T16 MeSH:D003920	diabetes mellitus
T17	Association 1332 1342	associated
T19	Disease 1568 1585	diabetes mellitus
N16	Reference T19 MeSH:D003920	diabetes mellitus
T20	Disease 1590 1600	tooth loss
N17	Reference T20 MeSH:D016388	tooth loss
E1	Association:T5 Cause:T2 Theme:T3 Theme2:T21
E2	Association:T9 Theme:T7 Theme2:T8
E3	Association:T17 Cause:T15 Theme:T16
T3	Disease 161 174	oral diseases
N3	Reference T3 MeSH:D009059	Mouth Diseases
T21	Disease 178 196	oral complications
N18	Reference T21 MeSH:D009059	Mouth Diseases
T6	Disease 234 242	diabetes
N5	Reference T6 MeSH:D003920	Diabetes Mellitus
T22	Disease 247 257	tooth loss
N19	Reference T22 MeSH:D016388	Tooth Loss
T18	Disease 1457 1465	diabetes
N15	Reference T18 MeSH:D003920	Diabetes Mellitus
T23	Disease 1470 1483	oral diseases
N20	Reference T23 MeSH:D009059	Mouth Diseases
T24	Association 0 12	Relationship
E4	Association:T24 Theme:T0 Theme2:T1
T25	Association 197 204	leading
E5	Association:T25 Theme:T4 Cause:T21 Cause2:T3
T26	Association 1553 1562	resulting
E6	Association:T26 Theme:T19 Theme2:T20
T27	Association 1539 1552	complications
E7	Association:T27 Cause:T23 Cause2:T18 Theme:E6
T28	Association 978 988	associated
E8	Association:T28 Cause:T12 Theme:T13 Theme2:T14
