# Supplementary material for: Using a Large Margin Context-Aware Convolutional Neural Network to Automatically Extract Disease-Disease Association from Literature: Comparative Analytic Study
Source: JMIR Med Inform. 2019 Nov 26;7(4):e14502. doi: 10.2196/14502 (PMC6913619; doi:10.2196/14502)
Supplement: Multimedia Appendix 11 [file medinform_v7i4e14502_app11.zip › 23399337.ann]

T0	Disease 0 24	Takotsubo cardiomyopathy
N0	Reference T0 MeSH:D054549	Takotsubo cardiomyopathy
T1	Disease 51 65	cardiac arrest
N1	Reference T1 MeSH:D006323	cardiac arrest
T2	Disease 87 111	Takotsubo cardiomyopathy
N2	Reference T2 MeSH:D054549	Takotsubo cardiomyopathy
T3	Disease 113 116	TTC
N3	Reference T3 MeSH:D054549	TTC
T4	Disease 365 368	TTC
N4	Reference T4 MeSH:D054549	TTC
T5	Disease 385 411	apical ballooning syndrome
N5	Reference T5 MeSH:D054549	apical ballooning syndrome
T6	Disease 471 485	Cardiac arrest
N6	Reference T6 MeSH:D006323	Cardiac arrest
T7	Disease 517 520	TTC
N7	Reference T7 MeSH:D054549	TTC
T8	Association 501 513	complication
T9	Disease 552 555	TTC
N8	Reference T9 MeSH:D054549	TTC
T11	Disease 590 604	cardiac arrest
N10	Reference T11 MeSH:D006323	cardiac arrest
T12	Disease 625 639	cardiac arrest
N11	Reference T12 MeSH:D006323	cardiac arrest
T14	Disease 736 739	TTC
N12	Reference T14 MeSH:D054549	TTC
T15	Disease 762 776	cardiac arrest
N13	Reference T15 MeSH:D006323	cardiac arrest
T16	Disease 951 954	TTC
N14	Reference T16 MeSH:D054549	TTC
T17	Disease 1025 1051	Cardiac arrest myocarditis
N15	Reference T17 MeSH:D006323	Cardiac arrest myocarditis
E1	Association:T8 Cause:T6 Theme:T7
T10	Association 369 376	include
E2	Association:T10 Cause:T4 Theme:T5
