# Supplementary material for: Using a Large Margin Context-Aware Convolutional Neural Network to Automatically Extract Disease-Disease Association from Literature: Comparative Analytic Study
Source: JMIR Med Inform. 2019 Nov 26;7(4):e14502. doi: 10.2196/14502 (PMC6913619; doi:10.2196/14502)
Supplement: Multimedia Appendix 11 [file medinform_v7i4e14502_app11.zip › 23399337.txt]

Takotsubo cardiomyopathy mid ventricle variant and cardiac arrest: chicken or the egg?
Takotsubo cardiomyopathy (TTC) is uncommon emergency condition usually precipitated by emotional or physical stress and is characterized by near-normal coronary arteries and regional wall motion abnormalities that extend beyond a single coronary vascular territory.
Variants of TTC include classic apical ballooning syndrome and less commonly, mid, basal, and biventricular variants.
Cardiac arrest is an uncommon complication of TTC.
In the convalescence phase of TTC, prolonged QTc interval may cause cardiac arrest, but the reason for cardiac arrest in the acute phase when QTc interval is normal is unclear.
We report 3 cases of mid ventricular TTC, with out-of-hospital cardiac arrest as the presenting feature.
All 3 patients had normal QTc interval and were found to have normal coronary arteries on cardiac catheterization at presentation.
Mid ventricular TTC was confirmed on contrast left ventriculography and echocardiography.
Cardiac arrest myocarditis was ruled out by myocardial biopsy in 2 deceased patients and by cardiac magnetic resonance imaging in the one who survived.
