# Supplementary material for: Using a Large Margin Context-Aware Convolutional Neural Network to Automatically Extract Disease-Disease Association from Literature: Comparative Analytic Study
Source: JMIR Med Inform. 2019 Nov 26;7(4):e14502. doi: 10.2196/14502 (PMC6913619; doi:10.2196/14502)
Supplement: Multimedia Appendix 11 [file medinform_v7i4e14502_app11.zip › 23408310.ann]

T0	Disease 10 21	neutropenia
N0	Reference T0 MeSH:D009503	neutropenia
T1	Disease 39 54	febrile illness
N1	Reference T1 MeSH:D005334	febrile illness
T2	Disease 175 186	neutropenia
N2	Reference T2 MeSH:D009503	neutropenia
T3	Disease 202 212	infections
N3	Reference T3 MeSH:D007239	infections
T4	Association 150 162	relationship
T5	Disease 343 362	febrile neutropenia
N4	Reference T5 MeSH:D009503	febrile neutropenia
T6	Disease 410 420	infections
N5	Reference T6 MeSH:D007239	infections
T7	Disease 552 571	febrile neutropenia
T8	Disease 572 582	leukopenia
N7	Reference T8 MeSH:D007970	leukopenia
T9	Disease 691 712	transient neutropenia
N8	Reference T9 MeSH:D009503	transient neutropenia
T10	Disease 714 716	TN
N9	Reference T10 MeSH:D009503	TN
T11	Disease 741 752	neutropenia
N10	Reference T11 MeSH:D009503	neutropenia
T12	Disease 884 886	TN
N11	Reference T12 MeSH:D009503	TN
T14	Disease 1068 1092	hematological malignancy
N13	Reference T14 MeSH:D019337	hematological malignancy
T15	Disease 1113 1115	TN
N14	Reference T15 MeSH:D009503	TN
T16	Disease 1218 1234	viral infections
N15	Reference T16 MeSH:D014777	viral infections
T17	Association 1202 1212	associated
T18	Disease 1414 1425	neutropenic
N16	Reference T18 MeSH:D009503	neutropenic
T19	Disease 1482 1493	neutropenia
N17	Reference T19 MeSH:D009503	neutropenia
T20	Disease 1510 1529	febrile neutropenia
T21	Disease 1602 1622	bacterial infections
N19	Reference T21 MeSH:D001424	bacterial infections
T22	Disease 1761 1772	neutropenia
N20	Reference T22 MeSH:D009503	neutropenia
T23	Disease 1824 1833	infection
N21	Reference T23 MeSH:D007239	infection
T24	Disease 1865 1886	hematological disease
N22	Reference T24 MeSH:D006402	hematological disease
E1	Association:T4 Theme:T2 Theme2:T3
E2	Association:T17 Cause:T15 Theme:T16
N6	Reference T7 MeSH:D064147	Febrile Neutropenia
N18	Reference T20 MeSH:D064147	Febrile Neutropenia
T13	Disease 1015 1026	neutropenia
N12	Reference T13 MeSH:D009503	Neutropenia
T25	Association 1776 1786	discovered
E3	Association:T25 Cause:T23 Theme:T22
