# Supplementary material for: Using a Large Margin Context-Aware Convolutional Neural Network to Automatically Extract Disease-Disease Association from Literature: Comparative Analytic Study
Source: JMIR Med Inform. 2019 Nov 26;7(4):e14502. doi: 10.2196/14502 (PMC6913619; doi:10.2196/14502)
Supplement: Multimedia Appendix 11 [file medinform_v7i4e14502_app11.zip › 23412224.ann]

T1	Disease 102 127	scapholunate dissociation
N1	Reference T1 MeSH:D004213	scapholunate dissociation
T2	Disease 129 132	SLD
N2	Reference T2 MeSH:D004213	SLD
T3	Disease 150 172	distal radius fracture
T4	Disease 174 177	DRF
T5	Disease 208 211	SLD
N5	Reference T5 MeSH:D004213	SLD
T6	Disease 296 299	SLD
N6	Reference T6 MeSH:D004213	SLD
T7	Disease 304 307	DRF
T8	Association 276 287	association
T9	Disease 416 419	DRF
T10	Disease 520 523	SLD
N9	Reference T10 MeSH:D004213	SLD
T11	Disease 575 578	SLD
N10	Reference T11 MeSH:D004213	SLD
T12	Disease 670 678	fracture
N11	Reference T12 MeSH:D050723	fracture
T13	Disease 719 722	SLD
N12	Reference T13 MeSH:D004213	SLD
T14	Disease 788 791	SLD
N13	Reference T14 MeSH:D004213	SLD
T15	Disease 819 822	SLD
N14	Reference T15 MeSH:D004213	SLD
T16	Disease 959 962	SLD
N15	Reference T16 MeSH:D004213	SLD
T17	Disease 1067 1071	pain
N16	Reference T17 MeSH:D010146	pain
T18	Disease 1275 1278	DRF
T19	Disease 1283 1286	SLD
N18	Reference T19 MeSH:D004213	SLD
T20	Association 1255 1266	association
T21	Disease 1326 1349	distal radius fractures
T22	Disease 1373 1376	SLD
N20	Reference T22 MeSH:D004213	SLD
T23	Disease 1378 1403	Intra-articular fractures
N21	Reference T23 MeSH:D057072	Intra-articular fractures
T24	Disease 1467 1470	SLD
N22	Reference T24 MeSH:D004213	SLD
T25	Disease 1487 1490	SLD
N23	Reference T25 MeSH:D004213	SLD
T26	Disease 1552 1555	SLD
N24	Reference T26 MeSH:D004213	SLD
T27	Disease 1624 1646	distal radius fracture
E1	Association:T8 Theme:T6 Theme2:T7
E2	Association:T20 Theme:T18 Theme2:T19
T28	Disease 42 65	distal radius fractures
N26	Reference T28 MeSH:D011885	Radius Fractures
N3	Reference T3 MeSH:D011885	Radius Fractures
N4	Reference T4 MeSH:D011885	Radius Fractures
N7	Reference T7 MeSH:D011885	Radius Fractures
N8	Reference T9 MeSH:D011885	Radius Fractures
N17	Reference T18 MeSH:D011885	Radius Fractures
T29	Disease 0 25	Scapholunate dissociation
N27	Reference T29 MeSH:D004213
N19	Reference T21 MeSH:D011885	Radius Fractures
N25	Reference T27 MeSH:D011885	Radius Fractures
T30	Association 134 144	associated
E3	Association:T30 Theme:T3 Theme2:T4 Cause:T2 Cause2:T1
T31	Association 26 36	associated
E4	Association:T31 Theme:T28 Cause:T29
T32	Association 1357 1367	associated
E5	Association:T32 Theme:T22 Cause:T21
A1	Negation E5
T33	Association 1409 1419	associated
E6	Association:T33 Cause:T23 Theme:T24
