# Supplementary material for: Using a Large Margin Context-Aware Convolutional Neural Network to Automatically Extract Disease-Disease Association from Literature: Comparative Analytic Study
Source: JMIR Med Inform. 2019 Nov 26;7(4):e14502. doi: 10.2196/14502 (PMC6913619; doi:10.2196/14502)
Supplement: Multimedia Appendix 11 [file medinform_v7i4e14502_app11.zip › 23412224.txt]

Scapholunate dissociation associated with distal radius fractures.
OBJECTIVE: The exact prevalence of scapholunate dissociation (SLD) associated with distal radius fracture (DRF) and the effect of persistent SLD on the function of the wrist are not known.
So, we examined the association between SLD and DRF and the effects of treatment on clinical outcomes.
METHODS: Eight hundred and twenty-nine patients with 839 DRF were included in the study.
The radiographs of the patients were examined with special reference to SLD both in pre- and post-reduction period.
Persistent SLD cases were evaluated by the scoring system of Green and O'Brien at least 2 years after the fracture.
RESULTS: Of the 839 fractures, 215 had SLD after the injury.
When post-reduction radiographs were examined, SLD persisted in 98, but in 14 SLD was detected in the post-reduction period while not apparent in initial radiographs.
So, a total of 112 patients (13.4%) had persistent SLD.
Nineteen patients were lost to follow-up and remaining 93 wrists examined clinically.
Seventy-nine had pain on the scapholunate joint and 14 had not.
When these patients were evaluated by Green and O'Brien system, symptomatic patients had fair or poor results but asymptomatic had good.
The association between DRF and SLD is 13.4%.
CONCLUSIONS: Severity of the distal radius fractures is not associated with SLD.
Intra-articular fractures were associated with significant increase in the prevalence of SLD.
In some cases, SLD may appear after reduction in distal radius.
Most cases with SLD are symptomatic, and this may be the reason of poor cases following distal radius fracture.
