# Supplementary material for: Using a Large Margin Context-Aware Convolutional Neural Network to Automatically Extract Disease-Disease Association from Literature: Comparative Analytic Study
Source: JMIR Med Inform. 2019 Nov 26;7(4):e14502. doi: 10.2196/14502 (PMC6913619; doi:10.2196/14502)
Supplement: Multimedia Appendix 11 [file medinform_v7i4e14502_app11.zip › 23413264.ann]

T1	Disease 34 53	language impairment
T2	Disease 58 80	developmental dyslexia
T3	Disease 179 198	language impairment
T4	Disease 203 225	developmental dyslexia
T5	Association 149 161	relationship
T6	Disease 412 431	language impairment
T7	Disease 433 441	dyslexia
N6	Reference T7 MeSH:D004410	dyslexia
T8	Disease 646 665	language impairment
T9	Disease 683 691	dyslexia
N8	Reference T9 MeSH:D004410	dyslexia
T10	Disease 718 737	language impairment
T11	Disease 742 750	dyslexia
N10	Reference T11 MeSH:D004410	dyslexia
T12	Disease 850 869	language impairment
T13	Disease 874 882	dyslexia
N12	Reference T13 MeSH:D004410	dyslexia
T14	Disease 944 963	language impairment
T15	Disease 1345 1364	language impairment
T16	Disease 1369 1377	dyslexia
N15	Reference T16 MeSH:D004410	dyslexia
T17	Disease 1574 1593	language impairment
T18	Disease 1598 1606	dyslexia
N17	Reference T18 MeSH:D004410	dyslexia
T19	Association 1544 1556	relationship
E1	Association:T5 Theme:T3 Theme2:T4
E2	Association:T19 Theme:T17 Theme2:T18
N1	Reference T1 MeSH:D007805	Language Development Disorders
N3	Reference T3 MeSH:D007805	Language Development Disorders
N5	Reference T6 MeSH:D007805	Language Development Disorders
N7	Reference T8 MeSH:D007805	Language Development Disorders
N9	Reference T10 MeSH:D007805	Language Development Disorders
N13	Reference T14 MeSH:D007805	Language Development Disorders
N11	Reference T12 MeSH:D007805	Language Development Disorders
N14	Reference T15 MeSH:D007805	Language Development Disorders
N16	Reference T17 MeSH:D007805	Language Development Disorders
N2	Reference T2 MeSH:D004410	Dyslexia
N4	Reference T4 MeSH:D004410	Dyslexia
