# Supplementary material for: Using a Large Margin Context-Aware Convolutional Neural Network to Automatically Extract Disease-Disease Association from Literature: Comparative Analytic Study
Source: JMIR Med Inform. 2019 Nov 26;7(4):e14502. doi: 10.2196/14502 (PMC6913619; doi:10.2196/14502)
Supplement: Multimedia Appendix 11 [file medinform_v7i4e14502_app11.zip › 23425641.ann]

T0	Disease 0 16	Hyperinsulinemia
N0	Reference T0 MeSH:D006946	Hyperinsulinemia
T1	Disease 71 83	acrochordons
N1	Reference T1 MeSH:D058249	acrochordons
T2	Association 17 27	associated
T3	Disease 179 203	type 2 diabetes mellitus
T4	Disease 205 207	DM
T5	Disease 398 414	hyperinsulinemia
N4	Reference T5 MeSH:D006946	hyperinsulinemia
T7	Disease 471 476	obese
N6	Reference T7 MeSH:D009765	obese
T9	Disease 585 594	skin tags
N8	Reference T9 MeSH:D012871	skin tags
T10	Disease 596 608	acrochordons
N9	Reference T10 MeSH:D058249	acrochordons
T11	Disease 664 684	seborrheic keratoses
N10	Reference T11 MeSH:D017492	seborrheic keratoses
T12	Disease 713 723	malignancy
N11	Reference T12 MeSH:D009369	malignancy
T13	Disease 756 768	acrochordons
N12	Reference T13 MeSH:D058249	acrochordons
T15	Disease 829 836	obesity
N14	Reference T15 MeSH:D009765	obesity
T16	Association 799 809	associated
T17	Disease 906 916	malignancy
N15	Reference T17 MeSH:D009369	malignancy
T18	Disease 1046 1048	DM
T19	Disease 1065 1075	malignancy
N17	Reference T19 MeSH:D009369	malignancy
T20	Disease 1150 1152	DM
T21	Disease 1298 1309	weight loss
N19	Reference T21 MeSH:D015431	weight loss
E1	Association:T2 Cause:T0 Theme:T1 Theme2:T22
E2	Association:T16 Cause:T13 Theme:T14 Cause2:T24 Theme2:T15
T22	Disease 33 53	acanthosis nigricans
N20	Reference T22 MeSH:D000052	Acanthosis Nigricans
T23	Disease 537 557	acanthosis nigricans
N21	Reference T23 MeSH:D000052	Acanthosis Nigricans
T24	Disease 734 754	Acanthosis nigricans
N22	Reference T24 MeSH:D000052	Acanthosis Nigricans
T25	Disease 143 162	skin manifestations
N23	Reference T25 MeSH:D012877	Skin Manifestations
N2	Reference T3 MeSH:D003924	Diabetes Mellitus, Type 2
N3	Reference T4 MeSH:D003924	Diabetes Mellitus, Type 2
T8	Disease 490 499	type 2 DM
N7	Reference T8 MeSH:D003924	Diabetes Mellitus, Type 2
T6	Disease 419 428	type 2 DM
N5	Reference T6 MeSH:D003924	Diabetes Mellitus, Type 2
T14	Disease 815 824	type 2 DM
N13	Reference T14 MeSH:D003924	Diabetes Mellitus, Type 2
N16	Reference T18 MeSH:D003924	Diabetes Mellitus, Type 2
N18	Reference T20 MeSH:D003924	Diabetes Mellitus, Type 2
T26	Disease 362 381	skin manifestations
N24	Reference T26 MeSH:D012877	Skin Manifestations
T27	Disease 1097 1116	skin manifestations
N25	Reference T27 MeSH:D012877	Skin Manifestations
T28	Association 163 173	associated
E3	Association:T28 Cause:T25 Theme:T3 Theme2:T4
T29	Association 382 392	associated
E4	Association:T29 Cause:T26 Theme:T5 Theme2:T6
T30	Association 527 536	developed
E5	Association:T30 Theme:T23 Theme2:T9 Theme3:T10 Cause:T8
T31	Association 1049 1055	absent
E6	Association:T31 Theme:T19 Cause:T18
A1	Negation E6
T32	Association 1124 1128	seen
E7	Association:T32 Cause:T27 Theme:T20
