# Supplementary material for: Using a Large Margin Context-Aware Convolutional Neural Network to Automatically Extract Disease-Disease Association from Literature: Comparative Analytic Study
Source: JMIR Med Inform. 2019 Nov 26;7(4):e14502. doi: 10.2196/14502 (PMC6913619; doi:10.2196/14502)
Supplement: Multimedia Appendix 11 [file medinform_v7i4e14502_app11.zip › 23425641.txt]

Hyperinsulinemia associated with acanthosis nigricans, finger pebbles, acrochordons, and the sign of Leser-Tr lat.
OBJECTIVE: To review common skin manifestations associated with type 2 diabetes mellitus (DM), and to discuss a potential underlying mechanism for these manifestations.
METHODS: A PubMed literature search was conducted for articles describing the skin manifestations associated with hyperinsulinemia and type 2 DM.
A case presentation describes a morbidly obese patient with type 2 DM treated with metformin who developed acanthosis nigricans, finger pebbles, scores of skin tags (acrochordons), and the sign of Leser-Tr lat (sudden onset shower of seborrheic keratoses) in the absence of internal malignancy.
RESULTS: Acanthosis nigricans, acrochordons, and finger pebbles have been associated with type 2 DM and obesity.
While the Leser-Tr lat sign is classically associated with internal malignancy, it can also be idiopathic.
To our knowledge, this the first report of the occurrence of the Leser-Tr lat sign in a patient with DM absent internal malignancy.
CONCLUSION: Several skin manifestations can be seen in this patient with DM because of underlying insulin resistance and subsequent stimulation of insulin-like growth factor receptors.
Management strategies could include weight loss, diet, and insulin-sensitizing pharmacologic therapy.
