# Supplementary material for: Using a Large Margin Context-Aware Convolutional Neural Network to Automatically Extract Disease-Disease Association from Literature: Comparative Analytic Study
Source: JMIR Med Inform. 2019 Nov 26;7(4):e14502. doi: 10.2196/14502 (PMC6913619; doi:10.2196/14502)
Supplement: Multimedia Appendix 11 [file medinform_v7i4e14502_app11.zip › 23446857.ann]

T0	Disease 0 11	Adenomyosis
N0	Reference T0 MeSH:D062788	Adenomyosis
T1	Disease 16 28	subfertility
N1	Reference T1 MeSH:D007246	subfertility
T2	Disease 115 128	endometriosis
N2	Reference T2 MeSH:D004715	endometriosis
T3	Disease 201 212	adenomyosis
N3	Reference T3 MeSH:D062788	adenomyosis
T4	Disease 220 231	infertility
N4	Reference T4 MeSH:D007246	infertility
T5	Association 213 219	causes
T6	Disease 332 343	adenomyosis
N5	Reference T6 MeSH:D062788	adenomyosis
T7	Disease 348 360	subfertility
N6	Reference T7 MeSH:D007246	subfertility
T8	Disease 362 373	Adenomyosis
N7	Reference T8 MeSH:D062788	Adenomyosis
T9	Disease 402 413	infertility
N8	Reference T9 MeSH:D007246	infertility
T10	Disease 568 579	adenomyosis
N9	Reference T10 MeSH:D062788	adenomyosis
T11	Association 377 387	associated
T12	Disease 723 734	adenomyosis
N10	Reference T12 MeSH:D062788	adenomyosis
T13	Disease 738 749	infertility
N11	Reference T13 MeSH:D007246	infertility
T14	Disease 811 824	endometriosis
N12	Reference T14 MeSH:D004715	endometriosis
T15	Disease 826 837	Adenomyosis
N13	Reference T15 MeSH:D062788	Adenomyosis
T16	Disease 842 854	subfertility
N14	Reference T16 MeSH:D007246	subfertility
T17	Disease 941 954	endometriosis
N15	Reference T17 MeSH:D004715	endometriosis
T18	Disease 1027 1038	adenomyosis
N16	Reference T18 MeSH:D062788	adenomyosis
T19	Disease 1046 1057	infertility
N17	Reference T19 MeSH:D007246	infertility
T20	Association 1039 1045	causes
T21	Disease 1158 1169	adenomyosis
N18	Reference T21 MeSH:D062788	adenomyosis
T22	Disease 1174 1186	subfertility
N19	Reference T22 MeSH:D007246	subfertility
T23	Disease 1188 1199	Adenomyosis
N20	Reference T23 MeSH:D062788	Adenomyosis
T24	Disease 1228 1239	infertility
N21	Reference T24 MeSH:D007246	infertility
T25	Disease 1394 1405	adenomyosis
N22	Reference T25 MeSH:D062788	adenomyosis
T26	Association 1203 1213	associated
T27	Disease 1549 1560	adenomyosis
N23	Reference T27 MeSH:D062788	adenomyosis
T28	Disease 1564 1575	infertility
N24	Reference T28 MeSH:D007246	infertility
T29	Disease 1637 1650	endometriosis
N25	Reference T29 MeSH:D004715	endometriosis
E1	Association:T5 Cause:T3 Theme:T4
E2	Association:T11 Cause:T8 Theme:T9
E3	Association:T20 Cause:T18 Theme:T19
E4	Association:T26 Cause:T23 Theme:T24
T30	Disease 598 631	abnormal uterotubal contractility
N26	Reference T30 MeSH:D014591	Uterine Diseases
T31	Disease 1424 1457	abnormal uterotubal contractility
N27	Reference T31 MeSH:D014591	Uterine Diseases
T32	Association 312 323	association
E5	Association:T32 Theme:T6 Theme2:T7
T33	Association 533 545	relationship
E6	Association:T33 Theme:T10 Theme2:T30
T34	Association 1138 1149	association
E7	Association:T34 Theme:T21 Theme2:T22
T35	Association 1359 1371	relationship
E8	Association:T35 Theme:T25 Theme2:T31
