# Supplementary material for: Using a Large Margin Context-Aware Convolutional Neural Network to Automatically Extract Disease-Disease Association from Literature: Comparative Analytic Study
Source: JMIR Med Inform. 2019 Nov 26;7(4):e14502. doi: 10.2196/14502 (PMC6913619; doi:10.2196/14502)
Supplement: Multimedia Appendix 11 [file medinform_v7i4e14502_app11.zip › 23456211.ann]

T1	Disease 20 30	hemorrhage
N1	Reference T1 MeSH:D006470	hemorrhage
T2	Disease 35 47	septic shock
N2	Reference T2 MeSH:D012772	septic shock
T3	Disease 96 140	autosomal dominant polycystic kidney disease
T4	Disease 178 222	autosomal dominant polycystic kidney disease
T5	Disease 224 229	ADPKD
T6	Disease 306 311	ADPKD
T7	Disease 408 420	cyst rupture
N7	Reference T7 MeSH:D012421	cyst rupture
T8	Disease 425 445	traumatic hemorrhage
N8	Reference T8 MeSH:D006470	traumatic hemorrhage
T9	Association 400 404	risk
T10	Disease 495 513	polycystic kidneys
N9	Reference T10 MeSH:D007690	polycystic kidneys
T11	Disease 518 536	upper ureter stone
T12	Disease 606 618	cyst rupture
N11	Reference T12 MeSH:D012421	cyst rupture
T13	Disease 620 640	traumatic hemorrhage
N12	Reference T13 MeSH:D006470	traumatic hemorrhage
T14	Disease 645 657	septic shock
N13	Reference T14 MeSH:D012772	septic shock
T15	Association 589 602	complications
E1	Association:T9 Theme:T7 Theme2:T8
E2	Association:T15 Theme:T12 Theme2:T13 Theme3:T14
T17	Disease 6 18	cyst rupture
N15	Reference T17 MeSH:D003560	Cysts
N3	Reference T3 MeSH:D016891	Polycystic Kidney, Autosomal Dominant
T18	Disease 159 174	urinary calculi
N16	Reference T18 MeSH:D014545	Urinary Calculi
N4	Reference T4 MeSH:D016891	Polycystic Kidney, Autosomal Dominant
N5	Reference T5 MeSH:D016891	Polycystic Kidney, Autosomal Dominant
N6	Reference T6 MeSH:D016891	Polycystic Kidney, Autosomal Dominant
N10	Reference T11 MeSH:D053039	Ureterolithiasis
#1	AnnotatorNotes T17	D003560+D012421
#2	AnnotatorNotes T7	D003560+D012421
#3	AnnotatorNotes T12	D003560+D012421
