# Supplementary material for: Using a Large Margin Context-Aware Convolutional Neural Network to Automatically Extract Disease-Disease Association from Literature: Comparative Analytic Study
Source: JMIR Med Inform. 2019 Nov 26;7(4):e14502. doi: 10.2196/14502 (PMC6913619; doi:10.2196/14502)
Supplement: Multimedia Appendix 11 [file medinform_v7i4e14502_app11.zip › 23484805.ann]

T0	Disease 0 20	Patent foramen ovale
N0	Reference T0 MeSH:D054092	Patent foramen ovale
T1	Disease 25 33	migraine
N1	Reference T1 MeSH:D008881	migraine
T2	Association 47 59	relationship
T3	Disease 137 157	patent foramen ovale
N2	Reference T3 MeSH:D054092	patent foramen ovale
T4	Disease 159 162	PFO
N3	Reference T4 MeSH:D054092	PFO
T5	Disease 167 175	migraine
N4	Reference T5 MeSH:D008881	migraine
T6	Disease 238 241	PFO
N5	Reference T6 MeSH:D054092	PFO
T7	Disease 245 253	migraine
N6	Reference T7 MeSH:D008881	migraine
T8	Disease 287 290	PFO
N7	Reference T8 MeSH:D054092	PFO
T9	Disease 299 307	migraine
N8	Reference T9 MeSH:D008881	migraine
T10	Disease 370 373	PFO
N9	Reference T10 MeSH:D054092	PFO
T11	Disease 399 407	migraine
N10	Reference T11 MeSH:D008881	migraine
T12	Disease 458 461	PFO
N11	Reference T12 MeSH:D054092	PFO
T13	Disease 465 473	migraine
N12	Reference T13 MeSH:D008881	migraine
T14	Disease 525 528	PFO
N13	Reference T14 MeSH:D054092	PFO
T15	Disease 575 583	migraine
N14	Reference T15 MeSH:D008881	migraine
T16	Association 450 454	role
E1	Association:T2 Theme:T1 Theme2:T0
E2	Association:T16 Theme:T12 Theme2:T13
T17	Association 121 133	relationship
E3	Association:T17 Theme:T3 Theme2:T4 Theme3:T5
T18	Association 291 298	causing
E4	Association:T18 Theme:T9 Cause:T8
