# Supplementary material for: Using a Large Margin Context-Aware Convolutional Neural Network to Automatically Extract Disease-Disease Association from Literature: Comparative Analytic Study
Source: JMIR Med Inform. 2019 Nov 26;7(4):e14502. doi: 10.2196/14502 (PMC6913619; doi:10.2196/14502)
Supplement: Multimedia Appendix 11 [file medinform_v7i4e14502_app11.zip › 23485804.ann]

T0	Disease 4 23	olfaction disorders
N0	Reference T0 MeSH:D000857	olfaction disorders
T1	Disease 34 44	depression
N1	Reference T1 MeSH:D003866	depression
T2	Disease 58 80	habenular degeneration
N2	Reference T2 MeSH:D009410	habenular degeneration
T4	Disease 225 234	depressed
N3	Reference T4 MeSH:D003866	depressed
T5	Disease 325 335	depression
N4	Reference T5 MeSH:D003866	depression
T6	Disease 411 422	psychomotor
N5	Reference T6 MeSH:D011596	psychomotor
T7	Disease 427 449	psychosocial behaviors
N6	Reference T7 MeSH:D001523	psychosocial behaviors
T8	Association 397 407	regulation
T9	Disease 536 546	OB lesions
N7	Reference T9 MeSH:D001927	OB lesions
T10	Disease 555 577	habenular degeneration
N8	Reference T10 MeSH:D009410	habenular degeneration
T11	Association 547 551	lead
T12	Disease 1117 1128	psychomotor
N9	Reference T12 MeSH:D011596	psychomotor
T13	Disease 1465 1473	anorexia
N10	Reference T13 MeSH:D000855	anorexia
T14	Disease 1475 1496	nutritional disorders
N11	Reference T14 MeSH:D009748	nutritional disorders
T15	Disease 1498 1509	weight loss
N12	Reference T15 MeSH:D015431	weight loss
T16	Disease 1511 1534	psychomotor retardation
N13	Reference T16 MeSH:D011596	psychomotor retardation
T17	Disease 1536 1551	sexual aversion
N14	Reference T17 MeSH:D020018	sexual aversion
T18	Disease 1624 1634	depression
N15	Reference T18 MeSH:D003866	depression
T19	Disease 1808 1819	stillbirths
N16	Reference T19 MeSH:D050497	stillbirths
T20	Disease 1992 2005	neuronal loss
N17	Reference T20 MeSH:D009410	neuronal loss
T21	Disease 2224 2243	olfaction disorders
N18	Reference T21 MeSH:D000857	olfaction disorders
T22	Disease 2256 2282	neuropsychiatric disorders
N19	Reference T22 MeSH:D001523	neuropsychiatric disorders
T23	Disease 2296 2317	neuronal degeneration
N20	Reference T23 MeSH:D009410	neuronal degeneration
T24	Association 2250 2255	cause
E1	Association:T11 Cause:T9 Theme:T10
E2	Association:T24 Cause:T21 Theme:T22
E3	Association:T8 Theme:T6 Theme2:T7
T3	Association 28 33	cause
E4	Association:T3 Theme:T1 Cause:T0
T25	Association 2286 2295	affecting
E5	Association:T25 Theme:T23 Cause:T21
