# Supplementary material for: Using a Large Margin Context-Aware Convolutional Neural Network to Automatically Extract Disease-Disease Association from Literature: Comparative Analytic Study
Source: JMIR Med Inform. 2019 Nov 26;7(4):e14502. doi: 10.2196/14502 (PMC6913619; doi:10.2196/14502)
Supplement: Multimedia Appendix 11 [file medinform_v7i4e14502_app11.zip › 23485804.txt]

How olfaction disorders can cause depression? The role of habenular degeneration.
The removal of bilateral olfactory bulbs (OBs) can result in serious behavioral, neurochemical, neuroendocrine, and neuroimmune alterations in depressed patients.
However, there is little information on how olfactory bulbectomy (OBX) leads to depression.
Habenular nuclei and their connections are important in the regulation of psychomotor and psychosocial behaviors through afferent impulses of the olfactory system.
Therefore, we investigated whether OB lesions lead to habenular degeneration.
We used a sample of 50 rats (25 female and 25 male) for this study.
Of these rats, five male and five female rats were taken as the control group.
The remaining 40 rats (20 male and 20 female rats) constituted the study group, and frontal burr holes were performed at the OB level on these rats.
OB cauterization was applied to 10 male and 10 female rats (n=10, 10; study group 1), mechanical OBX was applied to five male and five female rats (n=5, 5; study group 2), and no procedure was performed on the remaining 10 rats (n=5, 5).
The psychomotor movements; pregnancy rates; and sexual, feeding, maternal, social, and grooming behaviors for both study groups were observed daily for 3 months.
Their OBs, olfactory cortices, and habenular complexes were examined using stereological methods.
All of the animals in the study groups, especially in the cauterization group, demonstrated anorexia, nutritional disorders, weight loss, psychomotor retardation, sexual aversion, decreased grooming behavior, and reduced social interaction similar to depression symptoms.
As compared to the control group, the pregnancy rates, number of offspring per mother rat, and birth weights in the study groups were lower, whereas the number of stillbirths was higher.
Gross anatomical examinations revealed that the OBs of all of the animals in the study groups were atrophied.
Histopathological examinations detected prominent neuronal loss due to apoptosis in the habenular structures in the study groups.
We detected a relationship between a decreased healthy neuronal density of the habenula and depressive symptomatology in rats with OBX.
We suggest that olfaction disorders might cause neuropsychiatric disorders by affecting neuronal degeneration in habenular nuclei.
