# Supplementary material for: Using a Large Margin Context-Aware Convolutional Neural Network to Automatically Extract Disease-Disease Association from Literature: Comparative Analytic Study
Source: JMIR Med Inform. 2019 Nov 26;7(4):e14502. doi: 10.2196/14502 (PMC6913619; doi:10.2196/14502)
Supplement: Multimedia Appendix 11 [file medinform_v7i4e14502_app11.zip › 23486682.ann]

T0	Disease 1 18	Visual impairment
N0	Reference T0 MeSH:D014786	Visual impairment
T1	Disease 23 32	blindness
N1	Reference T1 MeSH:D001766	blindness
T2	Disease 208 225	visual impairment
N2	Reference T2 MeSH:D014786	visual impairment
T3	Disease 230 239	blindness
N3	Reference T3 MeSH:D001766	blindness
T4	Disease 487 504	Visual impairment
N4	Reference T4 MeSH:D014786	Visual impairment
T5	Disease 781 790	blindness
N5	Reference T5 MeSH:D001766	blindness
T6	Disease 806 823	visual impairment
N6	Reference T6 MeSH:D014786	visual impairment
T7	Disease 827 836	blindness
N7	Reference T7 MeSH:D001766	blindness
T8	Disease 871 882	visual loss
N8	Reference T8 MeSH:D014786	visual loss
T9	Disease 921 938	visual impairment
N9	Reference T9 MeSH:D014786	visual impairment
T10	Disease 943 952	blindness
N10	Reference T10 MeSH:D001766	blindness
T11	Disease 1129 1146	visual impairment
N11	Reference T11 MeSH:D014786	visual impairment
T12	Disease 1284 1301	visual impairment
N12	Reference T12 MeSH:D014786	visual impairment
T13	Disease 1306 1315	blindness
N13	Reference T13 MeSH:D001766	blindness
T14	Disease 1363 1383	macular degeneration
N14	Reference T14 MeSH:D008268	macular degeneration
T15	Disease 1385 1393	Cataract
N15	Reference T15 MeSH:D002386	Cataract
T16	Disease 1420 1431	visual loss
N16	Reference T16 MeSH:D014786	visual loss
T17	Disease 1474 1491	visual impairment
N17	Reference T17 MeSH:D014786	visual impairment
T18	Disease 1509 1518	amblyopia
N18	Reference T18 MeSH:D000550	amblyopia
T19	Disease 1523 1531	cataract
N19	Reference T19 MeSH:D002386	cataract
T20	Disease 1533 1541	Cataract
N20	Reference T20 MeSH:D002386	Cataract
T21	Disease 1575 1592	visual impairment
N21	Reference T21 MeSH:D014786	visual impairment
T22	Association 1555 1560	cause
T23	Disease 1685 1702	visual impairment
N22	Reference T23 MeSH:D014786	visual impairment
T24	Disease 1707 1716	blindness
N23	Reference T24 MeSH:D001766	blindness
T25	Disease 1749 1769	macular degeneration
N24	Reference T25 MeSH:D008268	macular degeneration
T26	Disease 1802 1813	visual loss
N25	Reference T26 MeSH:D014786	visual loss
T27	Association 1786 1791	cause
E1	Association:T22 Cause:T20 Theme:T21
E2	Association:T27 Cause:T25 Theme:T26
T28	Association 796 802	causes
E3	Association:T28 Theme:T6 Theme2:T7 Cause:T8
T29	Association 1394 1403	accounted
E4	Association:T29 Cause:T15 Theme:T16
T30	Association 1453 1459	causes
E5	Association:T30 Cause:T18 Cause2:T19 Theme:T17
