# Supplementary material for: Using a Large Margin Context-Aware Convolutional Neural Network to Automatically Extract Disease-Disease Association from Literature: Comparative Analytic Study
Source: JMIR Med Inform. 2019 Nov 26;7(4):e14502. doi: 10.2196/14502 (PMC6913619; doi:10.2196/14502)
Supplement: Multimedia Appendix 11 [file medinform_v7i4e14502_app11.zip › 23486682.txt]

[Visual impairment and blindness in Icelanders aged 50 years and older - the Reykjav k Eye Study].
INTRODUCTION: The purpose of this study was to examine the cause-specific prevalence and 5-year incidence of visual impairment and blindness among middle-aged and older citizens of Reykjav k. MATERIAL AND METHODS: A random sample of 1045 persons aged 50 years or older underwent a detailed eye examination in 1996 and 846 of the survivors participated in a follow-up examination in 2001.
Visual impairment was defined according to World Health Organization definitions as a best-corrected visual acuity of <6/18 but no worse than 3/60, or visual field of >= 5 and <10 around a fixation point in the better eye.
Best-corrected visual acuity of <3/60 in the better eye was defined as blindness.
The causes of visual impairment or blindness were determined for all eyes with visual loss.
RESULTS: The prevalence of bilateral visual impairment and blindness was 1.0% (95% CI 0.4-1.6) and 0.6% (95% CI 0.1-1.0), respectively and the 5-year incidence was 1.1% (95% CI 0.4-1.8) and 0.4% (95% CI 0.0-0.8), respectively.
The prevalence of visual impairment among 60-69 year old participants was 0.6%, but among those aged 80 years or older the prevalence was 7.9%.
The major cause of bilateral visual impairment and blindness both at baseline and follow-up was age-related macular degeneration.
Cataract accounted for less severe visual loss.
The two most common causes of unilateral visual impairment at baseline were amblyopia and cataract.
Cataract was the main cause of unilateral visual impairment at 5-year follow-up.
CONCLUSION: Prevalence and 5-year incidence of both uni- and bilateral visual impairment and blindness increases with age.
Age-related macular degeneration was the leading cause of severe visual loss in this population of middle-aged and older Icelanders.
