# Supplementary material for: Using a Large Margin Context-Aware Convolutional Neural Network to Automatically Extract Disease-Disease Association from Literature: Comparative Analytic Study
Source: JMIR Med Inform. 2019 Nov 26;7(4):e14502. doi: 10.2196/14502 (PMC6913619; doi:10.2196/14502)
Supplement: Multimedia Appendix 11 [file medinform_v7i4e14502_app11.zip › 23528336.ann]

T2	Disease 176 189	hyperglycemia
N2	Reference T2 MeSH:D006943	hyperglycemia
T3	Disease 222 234	inflammation
N3	Reference T3 MeSH:D007249	inflammation
T4	Disease 266 295	Cardi-cerebrovascular disease
T6	Disease 402 408	stroke
N6	Reference T6 MeSH:D020521	stroke
T7	Disease 413 426	heart failure
N7	Reference T7 MeSH:D006333	heart failure
T8	Association 311 321	associated
T11	Disease 559 578	cardiovascular risk
N10	Reference T11 MeSH:D002318	cardiovascular risk
T12	Disease 587 598	Nephropathy
N11	Reference T12 MeSH:D007674	Nephropathy
T14	Disease 685 708	end-stage renal disease
N13	Reference T14 MeSH:D007676	end-stage renal disease
T15	Disease 849 860	Retinopathy
N14	Reference T15 MeSH:D012164	Retinopathy
T16	Disease 1019 1032	Diabetic foot
T17	Disease 1071 1086	microangiopathy
N16	Reference T17 MeSH:D014652	microangiopathy
T18	Disease 1088 1103	microangiopathy
N17	Reference T18 MeSH:D014652	microangiopathy
T19	Disease 1108 1118	neuropathy
N18	Reference T19 MeSH:D009422	neuropathy
T20	Disease 1243 1249	cancer
N19	Reference T20 MeSH:D009369	cancer
T22	Disease 1326 1343	cognitive decline
T23	Disease 1345 1365	sleep apnea syndrome
N22	Reference T23 MeSH:D012891	sleep apnea syndrome
T24	Disease 1367 1381	mood disorders
N23	Reference T24 MeSH:D019964	mood disorders
T25	Disease 1391 1413	metabolism impairments
N24	Reference T25 MeSH:D008659	metabolism impairments
T26	Association 1283 1295	complication
E1	Association:T8 Cause:T4 Theme:T5
E2	Association:T26 Cause:T20 Theme:T21 Theme2:T22 Theme3:T23 Theme4:T24 Theme5:T25
T28	Disease 1 16	Type 2 diabetes
N26	Reference T28 MeSH:D003924	Diabetes Mellitus, Type 2
T1	Disease 45 60	type 2 diabetes
N1	Reference T1 MeSH:D003924	Diabetes Mellitus, Type 2
T29	Disease 91 104	complications
N27	Reference T29 MeSH:D048909	Diabetes Complications
T30	Disease 251 264	atherogenesis
N28	Reference T30 MeSH:D050197	Atherosclerosis
N4	Reference T4 MeSH:D002561	Cerebrovascular Disorders
T5	Disease 325 340	type 2 diabetes
N5	Reference T5 MeSH:D003924	Diabetes Mellitus, Type 2
T9	Disease 506 521	Type 2 diabetes
N8	Reference T9 MeSH:D003924	Diabetes Mellitus, Type 2
T10	Disease 614 629	type 2 diabetes
N9	Reference T10 MeSH:D003924	Diabetes Mellitus, Type 2
T13	Disease 998 1017	ophthalmologic risk
N12	Reference T13 MeSH:D005128	Eye Diseases
N15	Reference T16 MeSH:D017719	Diabetic Foot
T21	Disease 1299 1314	type 2 diabetes
N20	Reference T21 MeSH:D003924	Diabetes Mellitus, Type 2
N21	Reference T22 MeSH:D060825
T27	Disease 1427 1442	type 2 diabetes
N25	Reference T27 MeSH:D003924	Diabetes Mellitus, Type 2
T31	Association 78 82	risk
E3	Association:T31 Theme:T29
T32	Association 68 77	increased
E4	Association:T32 Theme:E3 Cause:T1
T33	Association 349 355	become
E5	Association:T33 Theme:T6 Theme2:T7 Cause:T4
T34	Association 1045 1057	complication
E6	Association:T34 Theme2:T17 Theme3:T18 Cause:T16 Theme:T19
