# Supplementary material for: Using a Large Margin Context-Aware Convolutional Neural Network to Automatically Extract Disease-Disease Association from Literature: Comparative Analytic Study
Source: JMIR Med Inform. 2019 Nov 26;7(4):e14502. doi: 10.2196/14502 (PMC6913619; doi:10.2196/14502)
Supplement: Multimedia Appendix 11 [file medinform_v7i4e14502_app11.zip › 23529600.ann]

T0	Disease 1 14	Skin diseases
N0	Reference T0 MeSH:D012871	Skin diseases
T1	Disease 31 38	obesity
N1	Reference T1 MeSH:D009765	obesity
T2	Association 15 25	associated
T3	Disease 73 80	obesity
N2	Reference T3 MeSH:D009765	obesity
T4	Disease 84 92	diabetes
N3	Reference T4 MeSH:D003920	diabetes
T5	Disease 94 116	cardiovascular disease
N4	Reference T5 MeSH:D002318	cardiovascular disease
T6	Disease 121 130	carcinoma
N5	Reference T6 MeSH:D002277	carcinoma
T7	Disease 239 246	Obesity
N6	Reference T7 MeSH:D009765	Obesity
T8	Disease 325 338	skin diseases
N7	Reference T8 MeSH:D012871	skin diseases
T9	Disease 344 353	psoriasis
N8	Reference T9 MeSH:D011565	psoriasis
T10	Disease 383 390	obesity
N9	Reference T10 MeSH:D009765	obesity
T12	Disease 426 433	fibroma
N11	Reference T12 MeSH:D005350	fibroma
T13	Disease 445 454	skin tags
N12	Reference T13 MeSH:D012871	skin tags
T14	Disease 502 509	Obesity
N13	Reference T14 MeSH:D009765	Obesity
T15	Disease 534 550	hyperandrogenism
N14	Reference T15 MeSH:D017588	hyperandrogenism
T16	Disease 581 594	acne vulgaris
N15	Reference T16 MeSH:D000152	acne vulgaris
T17	Disease 596 605	hirsutism
N16	Reference T17 MeSH:D006628	hirsutism
T18	Disease 611 632	androgenetic alopecia
N17	Reference T18 MeSH:D000505	androgenetic alopecia
T19	Association 518 528	associated
T20	Disease 689 696	obesity
N18	Reference T20 MeSH:D009765	obesity
T21	Disease 701 710	psoriasis
N19	Reference T21 MeSH:D011565	psoriasis
T22	Disease 796 805	psoriasis
N20	Reference T22 MeSH:D011565	psoriasis
T23	Disease 846 855	psoriasis
N21	Reference T23 MeSH:D011565	psoriasis
T24	Association 669 680	association
T25	Disease 896 903	Obesity
N22	Reference T25 MeSH:D009765	Obesity
E1	Association:T2 Cause:T0 Theme:T1
E2	Association:T19 Cause:T14 Theme:T15
E3	Association:T24 Theme:T20 Theme2:T21
T11	Disease 415 424	nigricans
N10	Reference T11 MeSH:D000052	Acanthosis Nigricans
T27	Disease 949 959	intertrigo
N24	Reference T27 MeSH:D007402	Intertrigo
T26	Disease 913 928	skin infections
N23	Reference T26 MeSH:D012874	Skin Diseases, Infectious
T28	Association 308 315	worsens
E4	Association:T28 Theme:T8 Theme2:T9 Cause:T7
T29	Association 571 580	promoting
E5	Association:T29 Theme:T16 Theme2:T17 Theme3:T18 Cause:T14
T30	Association 904 912	promotes
E6	Association:T30 Cause:T25 Theme:T26 Theme2:T27
