# Supplementary material for: Using a Large Margin Context-Aware Convolutional Neural Network to Automatically Extract Disease-Disease Association from Literature: Comparative Analytic Study
Source: JMIR Med Inform. 2019 Nov 26;7(4):e14502. doi: 10.2196/14502 (PMC6913619; doi:10.2196/14502)
Supplement: Multimedia Appendix 11 [file medinform_v7i4e14502_app11.zip › 23529600.txt]

[Skin diseases associated with obesity in children].
While the impact of obesity on diabetes, cardiovascular disease and carcinoma development has been studied extensively, only little attention has been paid to its influence on the skin.
Obesity alters the skin barrier, can induce skin manifestations, and worsens existing skin diseases like psoriasis.
Cutaneous manifestations of obesity may be pseudoacanthosis nigricans, fibroma pendulans (skin tags, fibroepithelial polyps) and striae distensae.
Obesity is also associated with hyperandrogenism in women and girls, promoting acne vulgaris, hirsutism, and androgenetic alopecia.
In addition, there is a pathogenic association between obesity and psoriasis: the release of pro-inflammatory factors from fat tissue results in the worsening of psoriasis; an association between the severity of psoriasis and the body mass index has been shown.
Obesity promotes skin infections like erysipelas and intertrigo.
