# Supplementary material for: Using a Large Margin Context-Aware Convolutional Neural Network to Automatically Extract Disease-Disease Association from Literature: Comparative Analytic Study
Source: JMIR Med Inform. 2019 Nov 26;7(4):e14502. doi: 10.2196/14502 (PMC6913619; doi:10.2196/14502)
Supplement: Multimedia Appendix 11 [file medinform_v7i4e14502_app11.zip › 23539553.ann]

T0	Disease 48 54	stroke
N0	Reference T0 MeSH:D020521	stroke
T1	Disease 59 64	death
N1	Reference T1 MeSH:D003643	death
T2	Disease 87 106	sick sinus syndrome
N2	Reference T2 MeSH:D012804	sick sinus syndrome
T4	Disease 131 137	stroke
N3	Reference T4 MeSH:D020521	stroke
T5	Disease 155 174	atrial fibrillation
N4	Reference T5 MeSH:D001281	atrial fibrillation
T6	Disease 176 178	AF
N5	Reference T6 MeSH:D001281	AF
T7	Disease 367 386	sick sinus syndrome
N6	Reference T7 MeSH:D012804	sick sinus syndrome
T8	Disease 388 391	SSS
N7	Reference T8 MeSH:D012804	SSS
T9	Disease 413 419	stroke
N8	Reference T9 MeSH:D020521	stroke
T10	Disease 424 429	death
N9	Reference T10 MeSH:D003643	death
T12	Disease 638 641	SSS
N10	Reference T12 MeSH:D012804	SSS
T13	Disease 758 777	Sick Sinus Syndrome
N11	Reference T13 MeSH:D012804	Sick Sinus Syndrome
T14	Disease 810 816	stroke
N12	Reference T14 MeSH:D020521	stroke
T15	Disease 1053 1059	Stroke
N13	Reference T15 MeSH:D020521	Stroke
T16	Disease 1064 1069	death
N14	Reference T16 MeSH:D003643	death
T17	Disease 1173 1179	stroke
N15	Reference T17 MeSH:D020521	stroke
T18	Disease 1296 1302	stroke
N16	Reference T18 MeSH:D020521	stroke
T19	Disease 1404 1410	stroke
N17	Reference T19 MeSH:D020521	stroke
T20	Disease 1645 1647	AF
N18	Reference T20 MeSH:D001281	AF
T21	Disease 1758 1764	stroke
N19	Reference T21 MeSH:D020521	stroke
T22	Disease 1769 1774	death
N20	Reference T22 MeSH:D003643	death
T23	Disease 1797 1800	SSS
N21	Reference T23 MeSH:D012804	SSS
T24	Disease 1833 1835	AF
N22	Reference T24 MeSH:D001281	AF
T26	Disease 1583 1592	mortality
N23	Reference T26 MeSH:D009026
