# Supplementary material for: Using a Large Margin Context-Aware Convolutional Neural Network to Automatically Extract Disease-Disease Association from Literature: Comparative Analytic Study
Source: JMIR Med Inform. 2019 Nov 26;7(4):e14502. doi: 10.2196/14502 (PMC6913619; doi:10.2196/14502)
Supplement: Multimedia Appendix 11 [file medinform_v7i4e14502_app11.zip › 23565971.ann]

T0	Disease 22 53	congenital diaphragmatic hernia
N0	Reference T0 MeSH:D065630	congenital diaphragmatic hernia
T1	Disease 69 96	cardiovascular malformation
T2	Disease 110 141	Congenital diaphragmatic hernia
N2	Reference T2 MeSH:D065630	Congenital diaphragmatic hernia
T3	Disease 161 188	cardiovascular malformation
T4	Association 145 155	associated
T5	Disease 248 279	congenital diaphragmatic hernia
N4	Reference T5 MeSH:D065630	congenital diaphragmatic hernia
T6	Disease 312 343	congenital diaphragmatic hernia
N5	Reference T6 MeSH:D065630	congenital diaphragmatic hernia
T7	Disease 348 375	cardiovascular malformation
T8	Disease 421 452	congenital diaphragmatic hernia
N7	Reference T8 MeSH:D065630	congenital diaphragmatic hernia
T9	Disease 469 496	cardiovascular malformation
T10	Association 453 463	associated
T11	Disease 653 684	congenital diaphragmatic hernia
N9	Reference T11 MeSH:D065630	congenital diaphragmatic hernia
T12	Disease 742 769	cardiovascular malformation
T13	Disease 789 820	congenital diaphragmatic hernia
N11	Reference T13 MeSH:D065630	congenital diaphragmatic hernia
T14	Disease 848 879	congenital diaphragmatic hernia
N12	Reference T14 MeSH:D065630	congenital diaphragmatic hernia
T15	Disease 884 911	cardiovascular malformation
T16	Disease 977 1004	Cardiovascular malformation
T17	Disease 1054 1085	congenital diaphragmatic hernia
N15	Reference T17 MeSH:D065630	congenital diaphragmatic hernia
T18	Disease 1092 1119	cardiovascular malformation
T19	Disease 1158 1185	cardiovascular malformation
T20	Disease 1388 1415	cardiovascular malformation
T21	Disease 1525 1556	congenital diaphragmatic hernia
N19	Reference T21 MeSH:D065630	congenital diaphragmatic hernia
T22	Disease 1607 1638	congenital diaphragmatic hernia
N20	Reference T22 MeSH:D065630	congenital diaphragmatic hernia
T23	Disease 1643 1670	cardiovascular malformation
T24	Disease 1697 1724	cardiovascular malformation
T25	Disease 1808 1839	congenital diaphragmatic hernia
N23	Reference T25 MeSH:D065630	congenital diaphragmatic hernia
E1	Association:T4 Cause:T2 Theme:T3
E2	Association:T10 Cause:T8 Theme:T9
N1	Reference T1 MeSH:D054079	Vascular Malformations
N3	Reference T3 MeSH:D054079	Vascular Malformations
N6	Reference T7 MeSH:D054079	Vascular Malformations
N8	Reference T9 MeSH:D054079	Vascular Malformations
N10	Reference T12 MeSH:D054079	Vascular Malformations
N13	Reference T15 MeSH:D054079	Vascular Malformations
N14	Reference T16 MeSH:D054079	Vascular Malformations
N17	Reference T19 MeSH:D054079	Vascular Malformations
N16	Reference T18 MeSH:D054079	Vascular Malformations
N18	Reference T20 MeSH:D054079	Vascular Malformations
N21	Reference T23 MeSH:D054079	Vascular Malformations
N22	Reference T24 MeSH:D054079	Vascular Malformations
T26	Disease 1767 1776	mortality
N24	Reference T26 MeSH:D009026
T27	Association 54 65	accompanied
E3	Association:T27 Cause:T0 Theme:T1
T28	Disease 1304 1313	Mortality
N25	Reference T28 MeSH:D009026
T29	Association 1360 1370	associated
E4	Association:T29 Theme:T20 Theme2:T21 Cause:T28
