# Supplementary material for: Using a Large Margin Context-Aware Convolutional Neural Network to Automatically Extract Disease-Disease Association from Literature: Comparative Analytic Study
Source: JMIR Med Inform. 2019 Nov 26;7(4):e14502. doi: 10.2196/14502 (PMC6913619; doi:10.2196/14502)
Supplement: Multimedia Appendix 11 [file medinform_v7i4e14502_app11.zip › 23567983.ann]

T1	Disease 47 73	Hypersensitivity reactions
T2	Disease 231 257	Hypersensitivity reactions
T3	Disease 560 576	hypersensitivity
T4	Disease 627 634	allergy
N4	Reference T4 MeSH:D006967	allergy
T5	Disease 636 663	allergic contact dermatitis
N5	Reference T5 MeSH:D017449	allergic contact dermatitis
T6	Disease 698 721	type I hypersensitivity
T7	Disease 774 790	hypersensitivity
T8	Disease 898 924	hypersensitivity reactions
T9	Disease 977 984	allergy
N9	Reference T9 MeSH:D006967	allergy
T10	Disease 1098 1114	hypersensitivity
T11	Disease 1140 1167	type I IgE-mediated allergy
T13	Association 1124 1134	associated
T15	Disease 1232 1248	hypersensitivity
T16	Disease 1278 1305	Allergic contact dermatitis
N15	Reference T16 MeSH:D017449	Allergic contact dermatitis
T17	Disease 1307 1310	ACD
N16	Reference T17 MeSH:D017449	ACD
T18	Disease 1356 1381	hypersensitivity reaction
T19	Disease 1426 1443	Atopic dermatitis
N18	Reference T19 MeSH:D003876	Atopic dermatitis
T20	Disease 1455 1465	dermatitis
N19	Reference T20 MeSH:D003872	stasis dermatitis
T21	Disease 1531 1534	ACD
N20	Reference T21 MeSH:D017449	ACD
T22	Association 1516 1527	development
T24	Disease 1745 1770	hypersensitivity reaction
T25	Disease 1949 1957	allergic
N23	Reference T25 MeSH:D004342	allergic
T26	Disease 1990 2015	hypersensitivity reaction
T27	Disease 2221 2247	Hypersensitivity reactions
T28	Disease 2268 2294	Hypersensitivity reactions
T29	Disease 2452 2478	Hypersensitivity reactions
T30	Disease 2781 2797	hypersensitivity
T31	Disease 2848 2855	allergy
N29	Reference T31 MeSH:D006967	allergy
T32	Disease 2857 2884	allergic contact dermatitis
N30	Reference T32 MeSH:D017449	allergic contact dermatitis
T33	Disease 2919 2942	type I hypersensitivity
T34	Disease 2995 3011	hypersensitivity
T36	Disease 3198 3205	allergy
N34	Reference T36 MeSH:D006967	allergy
T37	Disease 3319 3335	hypersensitivity
T38	Disease 3361 3388	type I IgE-mediated allergy
T40	Association 3345 3355	associated
E1	Association:T13 Cause:T10 Theme:T11 Theme2:T47
E2	Association:T22 Cause:T20 Theme:T21 Cause2:T19
E3	Association:T40 Cause:T37 Theme:T38 Theme2:T14
T41	Disease 0 26	Hypersensitivity reactions
N38	Reference T41 MeSH:D006967	Hypersensitivity
N1	Reference T1 MeSH:D006967	Hypersensitivity
N2	Reference T2 MeSH:D006967	Hypersensitivity
N3	Reference T3 MeSH:D006967	Hypersensitivity
N8	Reference T8 MeSH:D006967	Hypersensitivity
N7	Reference T7 MeSH:D006967	Hypersensitivity
N10	Reference T10 MeSH:D006967	Hypersensitivity
N14	Reference T15 MeSH:D006967	Hypersensitivity
N17	Reference T18 MeSH:D006967	Hypersensitivity
N22	Reference T24 MeSH:D006967	Hypersensitivity
N24	Reference T26 MeSH:D006967	Hypersensitivity
N25	Reference T27 MeSH:D006967	Hypersensitivity
N26	Reference T28 MeSH:D006967	Hypersensitivity
N27	Reference T29 MeSH:D006967	Hypersensitivity
N28	Reference T30 MeSH:D006967	Hypersensitivity
N32	Reference T34 MeSH:D006967	Hypersensitivity
N35	Reference T37 MeSH:D006967	Hypersensitivity
N31	Reference T33 MeSH:D006969	Hypersensitivity, Immediate
T23	Disease 1578 1604	hypersensitivity reactions
N21	Reference T23 MeSH:D006967	Hypersensitivity
T35	Disease 3119 3145	hypersensitivity reactions
N33	Reference T35 MeSH:D006967	Hypersensitivity
T42	Disease 3499 3526	Allergic contact dermatitis
N39	Reference T42 MeSH:D017449	Dermatitis, Allergic Contact
T43	Disease 3528 3531	ACD
N40	Reference T43 MeSH:D017449	Dermatitis, Allergic Contact
T44	Disease 3752 3755	ACD
N41	Reference T44 MeSH:D017449	Dermatitis, Allergic Contact
T45	Disease 4211 4236	hypersensitivity reaction
N42	Reference T45 MeSH:D006967	Hypersensitivity
T46	Disease 4170 4178	allergic
N43	Reference T46 MeSH:D006967	Hypersensitivity
T47	Disease 1178 1189	anaphylaxis
N44	Reference T47 MeSH:D000707	Anaphylaxis
N11	Reference T11 MeSH:D006969	Hypersensitivity, Immediate
N6	Reference T6 MeSH:D006969	Hypersensitivity, Immediate
N12	Reference T38 MeSH:D006969	Hypersensitivity, Immediate
T100	Disease 3647 3664	Atopic dermatitis
N100	Reference T100 MeSH:D003876	Atopic dermatitis
T101	Disease 3669 3686	stasis dermatitis
N101	Reference T101 MeSH:D003872	stasis dermatitis
T12	Association 1333 1341	reported
E4	Association:T12 Theme:T16 Theme2:T17 Cause:T18
T14	Disease 3399 3410	anaphylaxis
N13	Reference T14 MeSH:D000707	Anaphylaxis
T39	Disease 3577 3602	hypersensitivity reaction
N36	Reference T39 MeSH:D006967	Hypersensitivity
T48	Association 3554 3562	reported
E5	Association:T48 Theme:T39 Cause:T43 Cause2:T42
T49	Association 3737 3748	development
E6	Association:T49 Theme:T44 Cause:T100 Cause2:T101
