# Supplementary material for: Using a Large Margin Context-Aware Convolutional Neural Network to Automatically Extract Disease-Disease Association from Literature: Comparative Analytic Study
Source: JMIR Med Inform. 2019 Nov 26;7(4):e14502. doi: 10.2196/14502 (PMC6913619; doi:10.2196/14502)
Supplement: Multimedia Appendix 11 [file medinform_v7i4e14502_app11.zip › 23584645.ann]

T0	Disease 14 23	amblyopia
N0	Reference T0 MeSH:D000550	amblyopia
T1	Disease 40 56	refractive error
N1	Reference T1 MeSH:D012030	refractive error
T2	Disease 137 153	Refractive error
N2	Reference T2 MeSH:D012030	Refractive error
T3	Disease 175 184	amblyopia
N3	Reference T3 MeSH:D000550	amblyopia
T4	Association 166 171	cause
T5	Disease 224 233	amblyopia
N4	Reference T5 MeSH:D000550	amblyopia
T6	Disease 267 283	refractive error
N5	Reference T6 MeSH:D012030	refractive error
T7	Disease 301 310	amblyopia
N6	Reference T7 MeSH:D000550	amblyopia
T8	Disease 427 436	amblyopia
N7	Reference T8 MeSH:D000550	amblyopia
T9	Disease 685 701	refractive error
N8	Reference T9 MeSH:D012030	refractive error
T10	Disease 739 755	refractive error
N9	Reference T10 MeSH:D012030	refractive error and types of amblyopia
T11	Disease 903 917	amblyopic eyes
N10	Reference T11 MeSH:D005124	amblyopic eyes
T12	Disease 938 954	refractive error
N11	Reference T12 MeSH:D012030	refractive error
T13	Disease 1044 1057	Anisometropia
N12	Reference T13 MeSH:D015858	Anisometropia
T14	Disease 1087 1096	amblyopia
N13	Reference T14 MeSH:D000550	amblyopia
T15	Disease 1165 1174	amblyopia
N14	Reference T15 MeSH:D000550	amblyopia
T16	Disease 1187 1196	ametropia
N15	Reference T16 MeSH:D012030	ametropia
T17	Disease 1231 1240	amblyopia
N16	Reference T17 MeSH:D000550	amblyopia
T18	Disease 1321 1332	astigmatism
N17	Reference T18 MeSH:D001251	astigmatism
T19	Disease 1364 1373	amblyopia
N18	Reference T19 MeSH:D000550	amblyopia
T20	Disease 1409 1422	Anisometropia
N19	Reference T20 MeSH:D015858	Anisometropia
T21	Disease 1451 1460	amblyopia
N20	Reference T21 MeSH:D000550	amblyopia
T22	Association 1442 1447	cause
T23	Disease 1462 1473	Astigmatism
N21	Reference T23 MeSH:D001251	Astigmatism
T24	Disease 1502 1518	refractive error
N22	Reference T24 MeSH:D012030	refractive error
T25	Disease 1522 1536	amblyopic eyes
N23	Reference T25 MeSH:D005124	amblyopic eyes
E1	Association:T4 Cause:T2 Theme:T3
E2	Association:T22 Cause:T20 Theme:T21
T26	Disease 64 73	amblyopic
N24	Reference T26 MeSH:D000550	Amblyopia
T27	Disease 769 778	amblyopia
N25	Reference T27 MeSH:D000550	Amblyopia
T28	Disease 805 814	Amblyopia
N26	Reference T28 MeSH:D000550	Amblyopia
T29	Association 710 721	association
E3	Association:T29 Theme:T10 Theme2:T27
T30	Association 1486 1492	common
E4	Association:T30 Theme:T24 Cause:T23
T31	Association 1175 1181	due to
E5	Association:T31 Cause:T16 Theme:T15
T32	Association 1078 1083	cause
E6	Association:T32 Theme:T14 Cause:T13
