# Supplementary material for: Using a Large Margin Context-Aware Convolutional Neural Network to Automatically Extract Disease-Disease Association from Literature: Comparative Analytic Study
Source: JMIR Med Inform. 2019 Nov 26;7(4):e14502. doi: 10.2196/14502 (PMC6913619; doi:10.2196/14502)
Supplement: Multimedia Appendix 11 [file medinform_v7i4e14502_app11.zip › 23587434.ann]

T0	Disease 18 31	herpes zoster
N0	Reference T0 MeSH:D006562	herpes zoster
T1	Disease 49 55	asthma
N1	Reference T1 MeSH:D001249	asthma
T2	Disease 132 145	herpes zoster
N2	Reference T2 MeSH:D006562	herpes zoster
T3	Disease 147 149	HZ
N3	Reference T3 MeSH:D006562	HZ
T4	Disease 180 186	asthma
N4	Reference T4 MeSH:D001249	asthma
T5	Disease 324 326	HZ
N5	Reference T5 MeSH:D006562	HZ
T6	Disease 498 500	HZ
N6	Reference T6 MeSH:D006562	HZ
T7	Disease 563 569	asthma
N7	Reference T7 MeSH:D001249	asthma
T8	Disease 574 576	HZ
N8	Reference T8 MeSH:D006562	HZ
T9	Disease 607 613	asthma
N9	Reference T9 MeSH:D001249	asthma
T10	Disease 634 636	HZ
N10	Reference T10 MeSH:D006562	HZ
T11	Association 543 554	association
T12	Disease 964 966	HZ
N11	Reference T12 MeSH:D006562	HZ
T13	Disease 1002 1008	asthma
N12	Reference T13 MeSH:D001249	asthma
T14	Disease 1034 1036	HZ
N13	Reference T14 MeSH:D006562	HZ
T15	Disease 1252 1258	asthma
N14	Reference T15 MeSH:D001249	asthma
T16	Disease 1335 1337	HZ
N15	Reference T16 MeSH:D006562	HZ
T17	Disease 1482 1491	infection
N16	Reference T17 MeSH:D007239	latent infection
T18	Disease 1500 1502	HZ
N17	Reference T18 MeSH:D006562	HZ
T19	Association 1438 1450	reactivation
E1	Association:T11 Theme:T7 Theme2:T8
E2	Association:T19 Theme:T17 Theme2:T18
T20	Association 0 9	Increased
E3	Association:T20 Cause:T1 Theme:E4
T21	Association 10 14	risk
E4	Association:T21 Theme:T0
T22	Disease 1392 1398	Asthma
N18	Reference T22 MeSH:D001249	Asthma
