# Supplementary material for: Using a Large Margin Context-Aware Convolutional Neural Network to Automatically Extract Disease-Disease Association from Literature: Comparative Analytic Study
Source: JMIR Med Inform. 2019 Nov 26;7(4):e14502. doi: 10.2196/14502 (PMC6913619; doi:10.2196/14502)
Supplement: Multimedia Appendix 11 [file medinform_v7i4e14502_app11.zip › 23595172.ann]

T0	Disease 0 19	Limbic encephalitis
N0	Reference T0 MeSH:D020363	Limbic encephalitis
T1	Disease 49 75	oesophageal adenocarcinoma
T2	Disease 85 91	cancer
N2	Reference T2 MeSH:D009369	cancer
T3	Disease 103 122	Limbic encephalitis
N3	Reference T3 MeSH:D020363	Limbic encephalitis
T4	Disease 154 166	irritability
N4	Reference T4 MeSH:D001523	irritability
T5	Disease 168 178	depression
N5	Reference T5 MeSH:D003866	depression
T6	Disease 202 212	convulsion
N6	Reference T6 MeSH:D012640	convulsion
T7	Disease 214 227	hallucination
N7	Reference T7 MeSH:D006212	hallucination
T8	Disease 245 256	memory loss
N8	Reference T8 MeSH:D008569	memory loss
T9	Disease 292 302	malignancy
N9	Reference T9 MeSH:D009369	malignancy
T10	Association 274 284	associated
T11	Disease 390 409	limbic encephalitis
N10	Reference T11 MeSH:D020363	limbic encephalitis
T12	Disease 415 438	paraneoplastic syndrome
N11	Reference T12 MeSH:D010257	paraneoplastic syndrome
T13	Disease 459 481	small-cell lung cancer
N12	Reference T13 MeSH:D055752	small-cell lung cancer
T14	Disease 486 494	lymphoma
N13	Reference T14 MeSH:D008223	lymphoma
T15	Association 443 453	associated
T16	Disease 544 563	limbic encephalitis
N14	Reference T16 MeSH:D020363	limbic encephalitis
T17	Disease 583 609	oesophageal adenocarcinoma
T18	Disease 708 716	diplopia
N16	Reference T18 MeSH:D004172	diplopia
T19	Disease 744 765	involuntary movements
N17	Reference T19 MeSH:D020820	involuntary movements
T20	Disease 807 818	memory loss
N18	Reference T20 MeSH:D008569	memory loss
T21	Disease 823 843	aggressive behaviour
N19	Reference T21 MeSH:D001523	aggressive behaviour
T22	Disease 875 883	seizures
N20	Reference T22 MeSH:D012640	seizures
T23	Association 859 869	associated
T24	Disease 906 925	limbic encephalitis
N21	Reference T24 MeSH:D020363	limbic encephalitis
T25	Disease 970 979	dysphagia
N22	Reference T25 MeSH:D003680	dysphagia
T26	Disease 981 1007	oesophageal adenocarcinoma
T27	Disease 1022 1043	Oesophageal carcinoma
E1	Association:T15 Cause:T12 Theme:T13 Theme2:T14 Cause2:T11
E2	Association:T23 Cause:T21 Theme:T22 Cause2:T20 Cause3:T30
E3	Association:T10 Theme:T9 Cause:T3
N1	Reference T1 MeSH:C562730
N15	Reference T17 MeSH:C562730
N23	Reference T26 MeSH:C562730
N24	Reference T27 MeSH:C562730
T28	Disease 180 200	sleeping disturbance
N25	Reference T28 MeSH:D020920	Dyssomnias
T29	Disease 718 739	reduced visual acuity
N26	Reference T29 MeSH:D014786	Vision Disorders
T30	Disease 791 805	disorientation
N27	Reference T30 MeSH:D003221	Confusion
T31	Disease 1066 1087	neurological symptoms
N28	Reference T31 MeSH:D009461	Neurologic Manifestations
T32	Association 27 37	presenting
E4	Association:T32 Cause:T0 Theme:T1
T33	Association 564 574	associated
E5	Association:T33 Cause:T16 Theme:T17
T34	Association 1088 1098	associated
E6	Association:T34 Cause:T27 Theme:T31
A1	Negation E6
T35	Association 137 150	characterised
E7	Association:T35 Cause:T4 Cause2:T5 Cause3:T28 Cause4:T6 Cause5:T7 Cause6:T8 Theme:T3
