# Supplementary material for: Using a Large Margin Context-Aware Convolutional Neural Network to Automatically Extract Disease-Disease Association from Literature: Comparative Analytic Study
Source: JMIR Med Inform. 2019 Nov 26;7(4):e14502. doi: 10.2196/14502 (PMC6913619; doi:10.2196/14502)
Supplement: Multimedia Appendix 11 [file medinform_v7i4e14502_app11.zip › 23622392.ann]

T0	Disease 20 34	gangliosidoses
N0	Reference T0 MeSH:D005733	gangliosidoses
T1	Disease 56 82	lysosomal storage diseases
N1	Reference T1 MeSH:D016464	lysosomal storage diseases
T2	Disease 288 314	GM1 and GM2 gangliosidosis
N2	Reference T2 MeSH:D005733	gangliosidosis
T3	Disease 335 364	deficiency of b-galactosidase
T4	Association 319 329	associated
T5	Disease 404 418	gangliosidoses
N4	Reference T5 MeSH:D005733	gangliosidoses
T6	Disease 452 469	neurodegeneration
N5	Reference T6 MeSH:D019636	neurodegeneration
T7	Disease 546 564	GM1 gangliosidoses
T8	Disease 586 596	dysostosis
N7	Reference T8 MeSH:D004413	dysostosis
T9	Disease 598 610	organomegaly
N8	Reference T9 MeSH:D016878	organomegaly
T10	Disease 694 712	GM2 gangliosidosis
T11	Disease 714 731	Tay-Sachs disease
N10	Reference T11 MeSH:D013661	Tay-Sachs disease
T12	Disease 827 839	organomegaly
N11	Reference T12 MeSH:D016878	organomegaly
T13	Disease 914 928	gangliosidoses
N12	Reference T13 MeSH:D005733	gangliosidoses
T14	Disease 1003 1015	Macrocephaly
N13	Reference T14 MeSH:D058627	Macrocephaly
T15	Disease 1032 1039	startle
N14	Reference T15 MeSH:D012021	startle
T16	Disease 1050 1067	cognitive decline
T17	Disease 1069 1077	seizures
N16	Reference T17 MeSH:D012640	seizures
T18	Disease 1079 1085	ataxia
N17	Reference T18 MeSH:D001259	ataxia
T19	Disease 1103 1119	muscular atrophy
N18	Reference T19 MeSH:D009133	muscular atrophy
T20	Disease 1152 1166	gangliosidosis
N19	Reference T20 MeSH:D005733	gangliosidosis
T21	Association 1124 1129	occur
T22	Disease 1284 1301	Tay-Sachs disease
N20	Reference T22 MeSH:D013661	Tay-Sachs disease
T23	Disease 1468 1482	gangliosidoses
N21	Reference T23 MeSH:D005733	gangliosidoses
E1	Association:T4 Cause:T2 Theme:T3
E2	Association:T21 Cause:T14 Theme:T20 Cause2:T15 Cause3:T16 Cause4:T17 Cause5:T18 Cause6:T19
T24	Disease 0 14	Gangliosidoses
N22	Reference T24 MeSH:D005733	Gangliosidoses
N3	Reference T3 MeSH:D007965	Leukodystrophy, Globoid Cell
N6	Reference T7 MeSH:D016537	Gangliosidosis, GM1
N9	Reference T10 MeSH:D020143	Gangliosidoses, GM2
N15	Reference T16 MeSH:D060825
T25	Association 35 43	comprise
E3	Association:T25 Cause:T0 Theme:T1
T26	Association 423 436	characterized
E4	Association:T26 Cause:T6 Theme:T5
T27	Association 569 582	characterized
E5	Association:T27 Cause:T8 Cause2:T9 Theme:T7
