# Supplementary material for: Using a Large Margin Context-Aware Convolutional Neural Network to Automatically Extract Disease-Disease Association from Literature: Comparative Analytic Study
Source: JMIR Med Inform. 2019 Nov 26;7(4):e14502. doi: 10.2196/14502 (PMC6913619; doi:10.2196/14502)
Supplement: Multimedia Appendix 11 [file medinform_v7i4e14502_app11.zip › 23627546.ann]

T0	Disease 7 27	vitamin D deficiency
N0	Reference T0 MeSH:D014808	vitamin D deficiency
T1	Disease 77 89	lung disease
N1	Reference T1 MeSH:D008171	non-tuberculous mycobacterial lung disease
T2	Association 31 41	associated
T3	Disease 202 214	tuberculosis
N2	Reference T3 MeSH:D014376	tuberculosis
T4	Disease 219 239	vitamin D deficiency
N3	Reference T4 MeSH:D014808	vitamin D deficiency
T5	Disease 241 244	VDD
N4	Reference T5 MeSH:D014808	VDD
T6	Disease 280 283	VDD
N5	Reference T6 MeSH:D014808	VDD
T7	Disease 288 297	infection
N6	Reference T7 MeSH:D007239	infection
T8	Association 260 271	association
T9	Disease 430 442	lung disease
N7	Reference T9 MeSH:D008171	VDD in NTM lung disease
T10	Disease 593 596	VDD
N8	Reference T10 MeSH:D014808	VDD
T11	Disease 618 630	lung disease
N9	Reference T11 MeSH:D008171	NTM lung disease
T12	Disease 797 809	lung disease
N10	Reference T12 MeSH:D008171	NTM lung disease
T13	Disease 970 973	VDD
N11	Reference T13 MeSH:D014808	VDD
T14	Disease 1041 1044	VDD
N12	Reference T14 MeSH:D014808	VDD
T15	Disease 1178 1181	VDD
N13	Reference T15 MeSH:D014808	VDD
T16	Disease 1220 1232	lung disease
N14	Reference T16 MeSH:D008171	NTM lung disease
T17	Association 1200 1210	associated
T18	Disease 1318 1330	lung disease
N15	Reference T18 MeSH:D008171	NTM lung disease
T19	Disease 1364 1367	VDD
N16	Reference T19 MeSH:D014808	VDD
T20	Disease 1372 1375	VDD
N17	Reference T20 MeSH:D014808	VDD
T21	Disease 1414 1426	lung disease
N18	Reference T21 MeSH:D008171	NTM lung disease
E1	Association:T2 Cause:T0 Theme:T1
E2	Association:T8 Theme:T6 Theme2:T7
E3	Association:T17 Cause:T15 Theme:T16
T22	Disease 419 422	VDD
N19	Reference T22 MeSH:D014808
T23	Association 182 193	association
E4	Association:T23 Theme:T3 Theme2:T4 Theme3:T5
T24	Association 1394 1404	associated
E5	Association:T24 Theme:T21 Cause:T20
T25	Association 1343 1353	prevalence
E6	Association:T25 Theme:T18 Theme2:T19
