# Supplementary material for: Using a Large Margin Context-Aware Convolutional Neural Network to Automatically Extract Disease-Disease Association from Literature: Comparative Analytic Study
Source: JMIR Med Inform. 2019 Nov 26;7(4):e14502. doi: 10.2196/14502 (PMC6913619; doi:10.2196/14502)
Supplement: Multimedia Appendix 11 [file medinform_v7i4e14502_app11.zip › 23627546.txt]

Severe vitamin D deficiency is associated with non-tuberculous mycobacterial lung disease: a case-control study.
BACKGROUND AND OBJECTIVE: Previous studies have found evidence of an association between tuberculosis and vitamin D deficiency (VDD).
However, the association between VDD and infection caused by non-tuberculous mycobacteria (NTM) has never been studied.
This study evaluated the prevalence and severity of VDD in NTM lung disease and attempted to identify predictive factors.
METHODS: Age- and sex-matched case-control study was conducted to assess the prevalence and severity of VDD in patients with NTM lung disease.
RESULTS: After adjusting for potential confounding factors, the adjusted mean serum level of 25-hydroxyvitamin D (25(OH)D) levels was lower in 104 patients with NTM lung disease (10.7 ng/mL, 95% confidence interval (CI) 4.5-16.8 ng/mL) than that of 312 controls (13.7 ng/mL, 95% CI 7.4-19.5 ng/mL) (P = 0.012).
Although the prevalence of VDD defined as serum 25(OH)D level <20 ng/mL was not different, severe VDD defined as serum 25(OH)D level <10 ng/mL was more prevalent in patients (P < 0.001).
In multivariate analysis, severe (but not mild) VDD was independently associated with NTM lung disease (adjusted odds ratio 3.9, 95% CI 1.9-8.5, P < 0.001).
CONCLUSIONS: Patients with NTM lung disease have a high prevalence of severe VDD and VDD was independently associated with NTM lung disease.
Further studies are needed to examine causality.
