# Supplementary material for: Using a Large Margin Context-Aware Convolutional Neural Network to Automatically Extract Disease-Disease Association from Literature: Comparative Analytic Study
Source: JMIR Med Inform. 2019 Nov 26;7(4):e14502. doi: 10.2196/14502 (PMC6913619; doi:10.2196/14502)
Supplement: Multimedia Appendix 11 [file medinform_v7i4e14502_app11.zip › 23627555.ann]

T0	Disease 32 36	coma
N0	Reference T0 MeSH:D003128	coma
T1	Disease 41 55	brain ischemia
N1	Reference T1 MeSH:D002545	brain ischemia
T2	Disease 69 81	brain injury
N2	Reference T2 MeSH:D020214	brain injury
T3	Association 4 12	relation
T4	Disease 124 138	brain ischemia
N3	Reference T4 MeSH:D002545	brain ischemia
T5	Disease 184 206	traumatic brain injury
T6	Disease 245 257	brain injury
N5	Reference T6 MeSH:D020214	brain injury
T7	Disease 303 307	coma
N6	Reference T7 MeSH:D003128	coma
T8	Disease 315 319	coma
N7	Reference T8 MeSH:D003128	coma
T9	Disease 388 392	Coma
N8	Reference T9 MeSH:D003128	Coma
T10	Disease 775 792	cerebral ischemia
N9	Reference T10 MeSH:D002545	cerebral ischemia
T11	Disease 868 876	ischemia
N10	Reference T11 MeSH:D007511	ischemia
T12	Disease 926 930	coma
N11	Reference T12 MeSH:D003128	coma
T13	Disease 1084 1092	ischemia
N12	Reference T13 MeSH:D007511	ischemia
T14	Disease 1143 1147	coma
N13	Reference T14 MeSH:D003128	coma
T15	Disease 1192 1196	coma
N14	Reference T15 MeSH:D003128	coma
T16	Disease 1210 1222	brain injury
N15	Reference T16 MeSH:D020214	brain injury
T17	Disease 1261 1269	ischemia
N16	Reference T17 MeSH:D007511	ischemia
T18	Association 1226 1236	associated
E1	Association:T3 Theme:T0 Theme2:T1
E2	Association:T18 Cause:T16 Theme:T17
N4	Reference T5 MeSH:D000070642	Brain Injuries, Traumatic
T19	Association 882 891	presented
E3	Association:T19 Cause:T11 Theme:T12
T20	Association 1098 1107	persisted
E4	Association:T20 Cause:T13 Theme:T14
