# Supplementary material for: Using a Large Margin Context-Aware Convolutional Neural Network to Automatically Extract Disease-Disease Association from Literature: Comparative Analytic Study
Source: JMIR Med Inform. 2019 Nov 26;7(4):e14502. doi: 10.2196/14502 (PMC6913619; doi:10.2196/14502)
Supplement: Multimedia Appendix 11 [file medinform_v7i4e14502_app11.zip › 23642042.ann]

T1	Disease 73 82	enteritis
T2	Disease 124 138	abdominal pain
N2	Reference T2 MeSH:D015746	abdominal pain
T3	Disease 156 184	systemic lupus erythematosus
N3	Reference T3 MeSH:D008180	systemic lupus erythematosus
T4	Disease 186 189	SLE
N4	Reference T4 MeSH:D008180	SLE
T5	Association 115 120	cause
T6	Disease 365 368	SLE
N5	Reference T6 MeSH:D008180	SLE
T7	Disease 476 496	infectious enteritis
T8	Disease 609 623	abdominal pain
N7	Reference T8 MeSH:D015746	abdominal pain
T9	Disease 631 639	vomiting
N8	Reference T9 MeSH:D014839	vomiting
T10	Disease 647 655	diarrhea
N9	Reference T10 MeSH:D003967	diarrhea
T11	Disease 666 671	fever
N10	Reference T11 MeSH:D005334	fever
T12	Disease 761 767	anemia
N11	Reference T12 MeSH:D000740	anemia
T13	Disease 775 789	leukocytopenia
N12	Reference T13 MeSH:D007970	leukocytopenia
T14	Disease 793 808	lymphocytopenia
N13	Reference T14 MeSH:D008231	lymphocytopenia
T15	Disease 819 835	thrombocytopenia
N14	Reference T15 MeSH:D013921	thrombocytopenia
T16	Disease 895 906	Proteinuria
N15	Reference T16 MeSH:D011507	Proteinuria
T17	Disease 972 977	edema
N16	Reference T17 MeSH:D004487	edema
T18	Disease 985 992	ascites
N17	Reference T18 MeSH:D001201	ascites
T19	Disease 1038 1062	mesenteric abnormalities
N18	Reference T19 MeSH:D018376	mesenteric abnormalities
T20	Disease 1073 1089	bowel dilatation
N19	Reference T20 MeSH:D002311	bowel dilatation
T21	Disease 1147 1157	vasculitis
N20	Reference T21 MeSH:D014657	vasculitis
T22	Disease 1388 1396	necrosis
N21	Reference T22 MeSH:D009336	necrosis
T23	Disease 1466 1475	enteritis
T24	Disease 1503 1517	abdominal pain
N23	Reference T24 MeSH:D015746	abdominal pain
T25	Disease 1521 1524	SLE
N24	Reference T25 MeSH:D008180	SLE
T26	Association 1494 1499	cause
T27	Disease 1621 1629	necrosis
N25	Reference T27 MeSH:D009336	necrosis
E1	Association:T5 Cause:T1 Theme:T2
E2	Association:T26 Cause:T23 Theme:T24
T28	Disease 6 15	enteritis
N1	Reference T28 MeSH:D004751	Enteritis
N6	Reference T1 MeSH:D004751	Enteritis
N22	Reference T23 MeSH:D004751	Enteritis
