# Supplementary material for: Using a Large Margin Context-Aware Convolutional Neural Network to Automatically Extract Disease-Disease Association from Literature: Comparative Analytic Study
Source: JMIR Med Inform. 2019 Nov 26;7(4):e14502. doi: 10.2196/14502 (PMC6913619; doi:10.2196/14502)
Supplement: Multimedia Appendix 11 [file medinform_v7i4e14502_app11.zip › 23644860.ann]

T0	Disease 17 34	sleep deprivation
N0	Reference T0 MeSH:D012892	sleep deprivation
T1	Disease 39 46	obesity
N1	Reference T1 MeSH:D009765	obesity
T2	Association 4 13	influence
T3	Disease 141 155	genetic damage
N2	Reference T3 MeSH:D030342	genetic damage
T4	Disease 173 190	sleep deprivation
N3	Reference T4 MeSH:D012892	total sleep deprivation
T5	Disease 194 199	obese
N4	Reference T5 MeSH:D009765	obese
T6	Disease 256 261	obese
N5	Reference T6 MeSH:D009765	obese
T7	Disease 601 618	sleep deprivation
N6	Reference T7 MeSH:D012892	sleep deprivation
T8	Disease 877 891	genetic damage
N7	Reference T8 MeSH:D030342	genetic damage
T9	Disease 932 946	Genetic damage
N8	Reference T9 MeSH:D030342	Genetic damage
T10	Disease 998 1003	obese
N9	Reference T10 MeSH:D009765	obese
T11	Disease 1094 1108	genetic damage
N10	Reference T11 MeSH:D030342	genetic damage
T12	Disease 1138 1145	obesity
N11	Reference T12 MeSH:D009765	obesity
T14	Disease 1241 1248	obesity
N13	Reference T14 MeSH:D009765	obesity
T15	Disease 1312 1319	obesity
N14	Reference T15 MeSH:D009765	obesity
T16	Disease 1340 1354	genetic damage
N15	Reference T16 MeSH:D030342	genetic damage
T17	Disease 1379 1396	sleep deprivation
N16	Reference T17 MeSH:D012892	sleep deprivation
T18	Association 1324 1334	associated
T19	Disease 1560 1574	genetic damage
N17	Reference T19 MeSH:D030342	genetic damage
E1	Association:T18 Cause:T15 Theme:T16
E2	Association:T2 Theme:T0 Theme2:T1
T13	Disease 1056 1073	Sleep deprivation
N12	Reference T13 MeSH:D012892	Sleep Deprivation
T20	Association 1078 1088	associated
E3	Association:T20 Cause:T13 Theme:T11
E4	Association:T20 Cause:T13 Theme:T12
A1	Negation E4
