# Supplementary material for: Using a Large Margin Context-Aware Convolutional Neural Network to Automatically Extract Disease-Disease Association from Literature: Comparative Analytic Study
Source: JMIR Med Inform. 2019 Nov 26;7(4):e14502. doi: 10.2196/14502 (PMC6913619; doi:10.2196/14502)
Supplement: Multimedia Appendix 11 [file medinform_v7i4e14502_app11.zip › 23652463.ann]

T0	Disease 52 62	sarcopenia
N0	Reference T0 MeSH:D055948	sarcopenia
T1	Disease 80 100	bone mineral density
N1	Reference T1 MeSH:D001847	bone mineral density
T2	Disease 244 254	sarcopenia
N2	Reference T2 MeSH:D055948	sarcopenia
T3	Disease 284 296	osteoporosis
N3	Reference T3 MeSH:D010024	osteoporosis
T4	Disease 408 418	sarcopenia
N4	Reference T4 MeSH:D055948	sarcopenia
T5	Disease 422 442	bone mineral density
N5	Reference T5 MeSH:D001847	bone mineral density
T6	Disease 444 447	BMD
N6	Reference T6 MeSH:D001847	BMD
T7	Disease 464 474	sarcopenia
N7	Reference T7 MeSH:D055948	sarcopenia
T8	Disease 499 502	BMD
N8	Reference T8 MeSH:D001847	BMD
T9	Association 479 489	associated
T10	Disease 622 632	sarcopenia
N9	Reference T10 MeSH:D055948	sarcopenia
T11	Disease 712 715	BMD
N10	Reference T11 MeSH:D001847	BMD
T12	Disease 817 827	sarcopenia
N11	Reference T12 MeSH:D055948	sarcopenia
T13	Disease 831 834	BMD
N12	Reference T13 MeSH:D001847	BMD
T14	Disease 1102 1135	Appendicular skeletal muscle mass
N13	Reference T14 MeSH:D009135	Appendicular skeletal muscle mass
T15	Disease 1137 1140	ASM
N14	Reference T15 MeSH:D009135	ASM
T16	Disease 1146 1149	BMD
N15	Reference T16 MeSH:D001847	BMD
T17	Disease 1418 1421	BMD
N16	Reference T17 MeSH:D001847	BMD
T18	Disease 1682 1685	BMD
N17	Reference T18 MeSH:D001847	BMD
T19	Disease 1720 1723	ASM
N18	Reference T19 MeSH:D009135	ASM
T20	Disease 1842 1850	fracture
N19	Reference T20 MeSH:D050723	fracture
T21	Association 1704 1714	associated
T22	Disease 1889 1892	BMD
N20	Reference T22 MeSH:D001847	BMD
T23	Disease 1902 1912	sarcopenia
N21	Reference T23 MeSH:D055948	sarcopenia
T24	Disease 2065 2068	BMD
N22	Reference T24 MeSH:D001847	BMD
T25	Disease 2113 2123	sarcopenia
N23	Reference T25 MeSH:D055948	sarcopenia
E1	Association:T21 Cause:T18 Theme:T19
E2	Association:T9 Cause:T7 Theme:T8
T27	Disease 594 617	vitamin D insufficiency
N25	Reference T27 MeSH:D014808
