# Supplementary material for: Using a Large Margin Context-Aware Convolutional Neural Network to Automatically Extract Disease-Disease Association from Literature: Comparative Analytic Study
Source: JMIR Med Inform. 2019 Nov 26;7(4):e14502. doi: 10.2196/14502 (PMC6913619; doi:10.2196/14502)
Supplement: Multimedia Appendix 11 [file medinform_v7i4e14502_app11.zip › 23678279.ann]

T0	Disease 0 36	Unilateral cochlear nerve deficiency
N0	Reference T0 MeSH:D000160	Unilateral cochlear nerve deficiency
T1	Disease 61 86	Cochlear nerve deficiency
N1	Reference T1 MeSH:D000160	Cochlear nerve deficiency
T2	Disease 88 91	CND
N2	Reference T2 MeSH:D000160	CND
T3	Disease 136 162	sensorineural hearing loss
N3	Reference T3 MeSH:D006319	sensorineural hearing loss
T4	Disease 164 168	SNHL
N4	Reference T4 MeSH:D006319	SNHL
T5	Disease 212 215	CND
N5	Reference T5 MeSH:D000160	CND
T6	Disease 317 321	SNHL
N6	Reference T6 MeSH:D006319	SNHL
T7	Disease 462 466	SNHL
N7	Reference T7 MeSH:D006319	SNHL
T8	Disease 668 671	CND
N8	Reference T8 MeSH:D000160	CND
T9	Disease 740 752	hearing loss
N9	Reference T9 MeSH:D034381	hearing loss
T10	Disease 819 844	Cochlear nerve deficiency
N10	Reference T10 MeSH:D000160	Cochlear nerve deficiency
T11	Disease 892 896	SNHL
N11	Reference T11 MeSH:D006319	SNHL
T12	Association 849 856	present
T13	Disease 952 956	SNHL
N12	Reference T13 MeSH:D006319	SNHL
T14	Disease 1171 1174	CND
N13	Reference T14 MeSH:D000160	CND
T15	Disease 1188 1200	hearing loss
N14	Reference T15 MeSH:D034381	hearing loss
T16	Disease 1336 1359	inner ear malformations
N15	Reference T16 MeSH:D007759	inner ear malformations
T17	Disease 1380 1383	CND
N16	Reference T17 MeSH:D000160	CND
T18	Disease 1411 1439	Ophthalmologic abnormalities
N17	Reference T18 MeSH:D018376	Ophthalmologic abnormalities
T19	Disease 1466 1469	CND
N18	Reference T19 MeSH:D000160	CND
T20	Disease 1530 1555	Cochlear nerve deficiency
N19	Reference T20 MeSH:D000160	Cochlear nerve deficiency
T21	Disease 1588 1592	SNHL
N20	Reference T21 MeSH:D006319	SNHL
T22	Association 1568 1573	cause
T23	Disease 1681 1684	CND
N21	Reference T23 MeSH:D000160	CND
T24	Disease 1770 1773	CND
N22	Reference T24 MeSH:D000160	CND
E1	Association:T12 Cause:T10 Theme:T11
E2	Association:T22 Cause:T20 Theme:T21 Theme2:T26
T25	Disease 1493 1516	oculomotor disturbances
N23	Reference T25 MeSH:D015840	Oculomotor Nerve Diseases
T26	Disease 1621 1640	unilateral deafness
N24	Reference T26 MeSH:D046088	Hearing Loss, Unilateral
T27	Association 250 262	correlations
E3	Association:T27 Theme:T6 Theme2:T5
T28	Association 1450 1456	common
E4	Association:T28 Cause:T18 Theme:T19 Theme2:T25
