# Supplementary material for: Using a Large Margin Context-Aware Convolutional Neural Network to Automatically Extract Disease-Disease Association from Literature: Comparative Analytic Study
Source: JMIR Med Inform. 2019 Nov 26;7(4):e14502. doi: 10.2196/14502 (PMC6913619; doi:10.2196/14502)
Supplement: Multimedia Appendix 11 [file medinform_v7i4e14502_app11.zip › 23678745.ann]

T0	Disease 16 27	pharyngitis
N0	Reference T0 MeSH:D010612	verminous pharyngitis
T1	Disease 32 43	esophagitis
N1	Reference T1 MeSH:D004941	esophagitis
T3	Disease 122 132	infections
N2	Reference T3 MeSH:D007239	infections
T4	Disease 155 164	gastritis
N3	Reference T4 MeSH:D005756	gastritis
T5	Disease 184 195	esophagitis
N4	Reference T5 MeSH:D004941	esophagitis
T6	Disease 201 212	pharyngitis
N5	Reference T6 MeSH:D010612	pharyngitis
T7	Disease 321 332	pharyngitis
N6	Reference T7 MeSH:D010612	diphtheritic pharyngitis
T8	Disease 337 348	esophagitis
N7	Reference T8 MeSH:D004941	esophagitis
T10	Disease 507 515	anorexia
N8	Reference T10 MeSH:D000855	anorexia
T11	Disease 587 598	pharyngitis
N9	Reference T11 MeSH:D010612	diphtheritic pharyngitis
T12	Disease 603 614	esophagitis
N10	Reference T12 MeSH:D004941	esophagitis
T13	Disease 647 658	ulcerations
N11	Reference T13 MeSH:D014456	ulcerations
T14	Disease 895 907	inflammation
N12	Reference T14 MeSH:D007249	fibrinonecrotic inflammation
T15	Disease 166 182	proventriculitis
N13	Reference T15 MeSH:D005756	Gastritis
T16	Disease 497 505	lethargy
N14	Reference T16 MeSH:D053609	Lethargy
T2	Association 149 154	cause
E1	Association:T2 Cause:T3 Theme:T4 Theme2:T15 Theme3:T5 Theme4:T6
