# Supplementary material for: Using a Large Margin Context-Aware Convolutional Neural Network to Automatically Extract Disease-Disease Association from Literature: Comparative Analytic Study
Source: JMIR Med Inform. 2019 Nov 26;7(4):e14502. doi: 10.2196/14502 (PMC6913619; doi:10.2196/14502)
Supplement: Multimedia Appendix 11 [file medinform_v7i4e14502_app11.zip › 23714032.ann]

T0	Disease 30 47	visual impairment
N0	Reference T0 MeSH:D014786	visual impairment
T1	Disease 52 61	blindness
N1	Reference T1 MeSH:D001766	blindness
T2	Disease 200 217	visual impairment
N2	Reference T2 MeSH:D014786	visual impairment
T3	Disease 222 231	blindness
N3	Reference T3 MeSH:D001766	blindness
T4	Disease 890 898	glaucoma
N4	Reference T4 MeSH:D005901	glaucoma
T5	Disease 933 950	visual impairment
N5	Reference T5 MeSH:D014786	visual impairment
T6	Disease 955 964	blindness
N6	Reference T6 MeSH:D001766	blindness
T8	Disease 1172 1189	visual impairment
N7	Reference T8 MeSH:D014786	visual impairment
T9	Disease 1194 1203	blindness
N8	Reference T9 MeSH:D001766	blindness
T10	Disease 1313 1322	blindness
N9	Reference T10 MeSH:D001766	blindness
T11	Disease 1366 1374	cataract
N10	Reference T11 MeSH:D002386	cataract
T12	Disease 1393 1407	fundus disease
N11	Reference T12 MeSH:D015821	fundus disease
T13	Disease 1436 1443	opacity
N12	Reference T13 MeSH:D002386	opacity
T14	Disease 1462 1471	ametropia
N13	Reference T14 MeSH:D012030	ametropia
T15	Disease 1544 1561	visual impairment
N14	Reference T15 MeSH:D014786	visual impairment
T16	Disease 1566 1575	blindness
N15	Reference T16 MeSH:D001766	blindness
T17	Disease 1581 1589	cataract
N16	Reference T17 MeSH:D002386	cataract
T18	Disease 1621 1637	refractive error
N17	Reference T18 MeSH:D012030	refractive error
T19	Disease 1660 1674	fundus disease
N18	Reference T19 MeSH:D015821	fundus disease
T20	Disease 1774 1783	blindness
N19	Reference T20 MeSH:D001766	blindness
T21	Disease 1789 1797	cataract
N20	Reference T21 MeSH:D002386	cataract
T22	Disease 1816 1830	fundus disease
N21	Reference T22 MeSH:D015821	fundus disease
T24	Disease 1953 1970	visual impairment
N23	Reference T24 MeSH:D014786	visual impairment
T25	Disease 1975 1984	blindness
N24	Reference T25 MeSH:D001766	blindness
T26	Disease 1990 1998	cataract
N25	Reference T26 MeSH:D002386	cataract
T27	Disease 2017 2031	fundus disease
N26	Reference T27 MeSH:D015821	fundus disease
T28	Disease 2053 2072	optic nerve atrophy
N27	Reference T28 MeSH:D009896	optic nerve atrophy
T29	Disease 2136 2144	cataract
N28	Reference T29 MeSH:D002386	cataract
T30	Disease 2178 2195	visual impairment
N29	Reference T30 MeSH:D014786	visual impairment
T31	Disease 2200 2209	blindness
N30	Reference T31 MeSH:D001766	blindness
T32	Disease 2260 2269	ametropia
N31	Reference T32 MeSH:D012030	ametropia and fundus disease
T33	Disease 2413 2421	cataract
N32	Reference T33 MeSH:D002386	cataract
T34	Disease 2455 2472	visual impairment
N33	Reference T34 MeSH:D014786	visual impairment
T35	Disease 2477 2486	blindness
N34	Reference T35 MeSH:D001766	blindness
T36	Disease 2595 2604	ametropia
N35	Reference T36 MeSH:D012030	ametropia and fundus disease
T37	Disease 2683 2691	Cataract
N36	Reference T37 MeSH:D002386	Cataract
T38	Disease 2705 2721	refractive error
N37	Reference T38 MeSH:D012030	refractive error, and fundus diseases
T39	Disease 2800 2817	visual impairment
N38	Reference T39 MeSH:D014786	visual impairment
T40	Disease 2822 2831	blindness
N39	Reference T40 MeSH:D001766	blindness
T41	Association 2771 2777	causes
E2	Association:T41 Cause:T37 Theme:T39 Cause2:T38 Cause3:T43 Theme2:T40
T23	Disease 1851 1866	corneal opacity
N22	Reference T23 MeSH:D003318	Corneal Opacity
T42	Disease 2609 2623	fundus disease
T43	Disease 2727 2742	fundus diseases
T44	Disease 2274 2288	fundus disease
N42	Reference T44 MeSH:D015821	Eye Infections, Fungal
N40	Reference T42 MeSH:D015821	Eye Infections, Fungal
N41	Reference T43 MeSH:D015821	Eye Infections, Fungal
T7	Association 1514 1520	causes
E1	Association:T7 Cause:T17 Cause2:T18 Cause3:T19 Theme:T15 Theme2:T16
T45	Association 1763 1769	causes
E3	Association:T45 Cause:T21 Cause2:T22 Cause3:T23 Theme:T20
T46	Association 1923 1929	causes
E4	Association:T46 Cause:T26 Cause2:T27 Cause3:T28 Theme:T24 Theme2:T25
T47	Association 1302 1308	causes
E5	Association:T47 Theme:T10 Cause:T11 Cause2:T12 Cause3:T13 Cause4:T14
