# Supplementary material for: Using a Large Margin Context-Aware Convolutional Neural Network to Automatically Extract Disease-Disease Association from Literature: Comparative Analytic Study
Source: JMIR Med Inform. 2019 Nov 26;7(4):e14502. doi: 10.2196/14502 (PMC6913619; doi:10.2196/14502)
Supplement: Multimedia Appendix 11 [file medinform_v7i4e14502_app11.zip › 23714032.txt]

[Causes of moderate to severe visual impairment and blindness in population aged 50 years or more in rural Shandong province].
OBJECTIVE: To investigate the etiological spectrum of moderate to severe visual impairment and blindness in population aged 50 years or more in rural Shandong province, China.
METHODS: A population based, random cluster sampling was used to screening the adults aged 50 years or more living in rural Shandong Province from April to July 2008.
Three counties and one suburb representing the different levels of socioeconomic development within Shandong area were selected as the investigated areas.
Geographically defined cluster sampling was used in randomly selecting a cross-section of residents aged >= 50 years from each county.
Best corrected visual acuity and intra-ocular pressure were evaluated in those with presenting visual acuity <= 0.5 and suspected glaucoma respectively.
The major causes of visual impairment and blindness were diagnosed in those with presenting visual acuity <= 0.3.
According to the results of presenting visual acuity and best corrected visual acuity, the etiology constituent ratios of the moderate to severe visual impairment and blindness were analyzed respectively.
RESULTS: According to the number of people, the first three principal causes for blindness based on the presenting visual acuity were cataract (59.8%, 168/281), fundus disease (12.1%, 34/281) and corneal opacity (4.3%, 12/281) or ametropia (4.3%, 12/281).
The first three principal causes for moderate to severe visual impairment and blindness were cataract (55.2%, 844/1530), uncorrected refractive error (18.2%, 278/1530) and fundus disease (11.9%, 182/1530).
Based on the best corrected visual acuity, the first three principal causes for blindness were cataract (64.6%, 153/237), fundus disease (10.5%, 25/237) and corneal opacity (4.7%, 11/237), respectively.
The first three principal causes for moderate to severe visual impairment and blindness were cataract (66.4%, 590/889), fundus disease (16.0%, 142/889) and optic nerve atrophy (3.0%, 27/889).
According to number of the eyes, proportion of cataract in cases with moderate to severe visual impairment and blindness had positive relation with age, the proportion of ametropia and fundus disease had negative relation with age.
The etiology constituent ratio had no difference between male and female.
The proportion of cataract in cases with moderate to severe visual impairment and blindness in Huaiyin District of Jinan was slightly lower than those in other areas, however, the proportion ratio of ametropia and fundus disease was slightly higher than those in other areas.
CONCLUSION: Cataract, uncorrected refractive error, and fundus diseases are ranked in the top three causes of moderate to severe visual impairment and blindness in adults aged 50 years or more in rural Shandong Province.
