# Supplementary material for: Using a Large Margin Context-Aware Convolutional Neural Network to Automatically Extract Disease-Disease Association from Literature: Comparative Analytic Study
Source: JMIR Med Inform. 2019 Nov 26;7(4):e14502. doi: 10.2196/14502 (PMC6913619; doi:10.2196/14502)
Supplement: Multimedia Appendix 11 [file medinform_v7i4e14502_app11.zip › 23720896.ann]

T0	Disease 28 38	hemicrania
N0	Reference T0 MeSH:D006261	hemicrania
T2	Disease 52 59	leprosy
N2	Reference T2 MeSH:D007918	leprosy
T3	Association 11 19	relation
T4	Disease 80 90	hemicrania
N3	Reference T4 MeSH:D006261	hemicrania
T6	Disease 104 111	leprosy
N5	Reference T6 MeSH:D007918	leprosy
T7	Association 65 76	association
T8	Disease 179 189	Hemicrania
N6	Reference T8 MeSH:D006261	Hemicrania
T10	Disease 289 297	headache
N8	Reference T10 MeSH:D006261	headache
T11	Disease 303 329	autonomic cranial symptoms
T12	Disease 334 341	leprosy
N10	Reference T12 MeSH:D007918	leprosy
T13	Disease 363 384	peripheral neuropathy
N11	Reference T13 MeSH:D010523	peripheral neuropathy
T14	Association 354 359	cause
T15	Disease 458 465	leprosy
N12	Reference T15 MeSH:D007918	leprosy
T16	Disease 552 560	headache
N13	Reference T16 MeSH:D006261	headache
T17	Disease 628 635	leprosy
N14	Reference T17 MeSH:D007918	leprosy
T19	Disease 780 793	facial lesion
N16	Reference T19 MeSH:D013568	facial lesion
T20	Disease 842 849	leprosy
N17	Reference T20 MeSH:D007918	leprosy
T21	Disease 891 900	headaches
N18	Reference T21 MeSH:D006261	headaches
T22	Disease 932 936	pain
N19	Reference T22 MeSH:D010146	pain
T23	Disease 1006 1020	leprosy lesion
N20	Reference T23 MeSH:D001927	leprosy lesion
T24	Disease 1299 1308	cephalgia
N21	Reference T24 MeSH:D006261	cephalgia
T25	Disease 1347 1359	cephalalgias
N22	Reference T25 MeSH:D006261	cephalalgias
T26	Disease 1364 1371	leprosy
N23	Reference T26 MeSH:D007918	leprosy
T27	Disease 1395 1412	craniofacial pain
N24	Reference T27 MeSH:D005157	craniofacial pain
E1	Association:T3 Theme:T0 Theme2:T2
E2	Association:T7 Theme:T4 Theme2:T6
E3	Association:T14 Cause:T12 Theme:T13
N1	Reference T11 MeSH:D001342	Autonomic Nervous System Diseases
T1	Association 1310 1318	Relation
E4	Association:T1 Theme:T25 Theme2:T26
