# Supplementary material for: Using a Large Margin Context-Aware Convolutional Neural Network to Automatically Extract Disease-Disease Association from Literature: Comparative Analytic Study
Source: JMIR Med Inform. 2019 Nov 26;7(4):e14502. doi: 10.2196/14502 (PMC6913619; doi:10.2196/14502)
Supplement: Multimedia Appendix 11 [file medinform_v7i4e14502_app11.zip › 23720896.txt]

Is there a relation between hemicrania continua and leprosy?
The association of hemicrania continua and leprosy has been described in 2008.
This relation can be causal or casual.
Hemicrania continua is a strictly unilateral, moderate to severe, continuous, indomethacin-responsive primary headache with autonomic cranial symptoms and leprosy is an usual cause of peripheral neuropathy.
Prevalence has fallen in the past years, but transmission continues and leprosy remains a public health problem.
The objective of this study is to report one case of headache fulfilling the IHS criteria for HC, presented during the course of leprosy.
A 61 years old woman started hypo and hiperpigmented lesions with impaired sensation to touch on right side of face (malar).
She had biopsy in facial lesion and histopathology compatible with a borderline leprosy form.
At the same time, she reported new headaches, daily and continuous, without pain-free periods, unilateral (which were located in the same side of the leprosy lesion in face), throbbing and severe (VAS = 8) with ipsilateral conjuntival injection and lacrimation that improved with indomethacin.
We hypothesize that the local injury on the face of this patient predisposes a mechanism of central sensitization, resulting in trigeminal autonomic cephalgia.
Relation between trigemino-autonomic cephalalgias and leprosy provides insights into craniofacial pain mechanisms.
