# Supplementary material for: Using a Large Margin Context-Aware Convolutional Neural Network to Automatically Extract Disease-Disease Association from Literature: Comparative Analytic Study
Source: JMIR Med Inform. 2019 Nov 26;7(4):e14502. doi: 10.2196/14502 (PMC6913619; doi:10.2196/14502)
Supplement: Multimedia Appendix 11 [file medinform_v7i4e14502_app11.zip › 23723284.ann]

T0	Disease 0 33	Slipped capital femoral epiphysis
N0	Reference T0 MeSH:D060048	Slipped capital femoral epiphysis
T1	Disease 50 70	vitamin D deficiency
N1	Reference T1 MeSH:D014808	vitamin D deficiency
T2	Association 34 44	associated
T3	Disease 94 127	Slipped capital femoral epiphysis
N2	Reference T3 MeSH:D060048	Slipped capital femoral epiphysis
T4	Disease 129 133	SCFE
N3	Reference T4 MeSH:D060048	SCFE
T5	Disease 193 229	metabolic or endocrine abnormalities
T6	Disease 292 312	vitamin D deficiency
N5	Reference T6 MeSH:D014808	vitamin D deficiency
T7	Disease 317 321	SCFE
N6	Reference T7 MeSH:D060048	SCFE
T8	Association 272 283	association
T9	Disease 352 356	SCFE
N7	Reference T9 MeSH:D060048	SCFE
T10	Disease 641 647	trauma
N8	Reference T10 MeSH:D014947	trauma
T11	Disease 651 657	sepsis
N9	Reference T11 MeSH:D018805	sepsis
T12	Disease 823 827	SCFE
N10	Reference T12 MeSH:D060048	SCFE
T13	Disease 1182 1186	SCFE
N11	Reference T13 MeSH:D060048	SCFE
T14	Disease 1360 1380	vitamin D deficiency
N12	Reference T14 MeSH:D014808	vitamin D deficiency
T15	Disease 1385 1389	SCFE
N13	Reference T15 MeSH:D060048	SCFE
T16	Association 1345 1356	association
E1	Association:T8 Theme:T6 Theme2:T7
E2	Association:T2 Cause:T0 Theme:T1
E3	Association:T16 Theme:T14 Theme2:T15
#1	AnnotatorNotes T5	D008659|D004700
