# Supplementary material for: Using a Large Margin Context-Aware Convolutional Neural Network to Automatically Extract Disease-Disease Association from Literature: Comparative Analytic Study
Source: JMIR Med Inform. 2019 Nov 26;7(4):e14502. doi: 10.2196/14502 (PMC6913619; doi:10.2196/14502)
Supplement: Multimedia Appendix 11 [file medinform_v7i4e14502_app11.zip › 23723284.txt]

Slipped capital femoral epiphysis associated with vitamin D deficiency: a series of 15 cases.
Slipped capital femoral epiphysis (SCFE) is uncommon in India and we routinely look for associated metabolic or endocrine abnormalities.
In this study we investigated a possible association between vitamin D deficiency and SCFE.
All children presenting with SCFE during the study period had their 25-hydroxyvitamin D levels measured as part of an overall metabolic, renal and endocrine status evaluation, which included measurement of body mass index (BMI).
Vitamin D status was compared with age-, gender- and habitat-matched controls with acute trauma or sepsis presenting to our emergency department.
A total of 15 children (12 boys and three girls) with a mean age of 13 years (sd 1.81; 10 to 16) presented for treatment for SCFE during a two-year period beginning in January 2010.
Renal and thyroid function was within the normal range in all cases.
The mean BMI was 24.9 kg/m(2) (17.0 to 33.8), which was significantly higher than that of the controls (p = 0.006).
There was a statistically significant difference between the mean values of 25-hydroxyvitamin D in the children with SCFE and the controls (11.78 ng/ml (SD 5.4) versus 27.06 ng/ml (SD 5.53), respectively; p < 0.001).
We concluded that, along with high BMI, there is a significant association of vitamin D deficiency and SCFE in India.
