# Supplementary material for: Using a Large Margin Context-Aware Convolutional Neural Network to Automatically Extract Disease-Disease Association from Literature: Comparative Analytic Study
Source: JMIR Med Inform. 2019 Nov 26;7(4):e14502. doi: 10.2196/14502 (PMC6913619; doi:10.2196/14502)
Supplement: Multimedia Appendix 11 [file medinform_v7i4e14502_app11.zip › 23736070.ann]

T0	Disease 0 19	Acute renal failure
N0	Reference T0 MeSH:D058186	Acute renal failure
T1	Disease 36 60	thrombocytopenic purpura
T2	Disease 77 105	Epstein-Barr virus infection
N2	Reference T2 MeSH:D020031	Epstein-Barr virus infection
T3	Association 61 67	caused
T4	Disease 150 173	Immune thrombocytopenia
N3	Reference T4 MeSH:D016553	Immune thrombocytopenia
T5	Disease 175 178	ITP
N4	Reference T5 MeSH:D016553	ITP
T6	Disease 246 264	Epstein-Barr virus
N5	Reference T6 MeSH:D020031	Epstein-Barr virus
T7	Disease 266 269	EBV
N6	Reference T7 MeSH:D020031	EBV
T8	Disease 305 318	lymphocytosis
N7	Reference T8 MeSH:D008218	atypical lymphocytosis
T9	Disease 358 374	thrombocytopenia
N8	Reference T9 MeSH:D013921	thrombocytopenia
T10	Disease 463 466	ITP
N9	Reference T10 MeSH:D016553	ITP
T11	Disease 520 529	hemolysis
N10	Reference T11 MeSH:D006461	hemolysis
T12	Disease 534 553	acute renal failure
N11	Reference T12 MeSH:D058186	acute renal failure
T13	Disease 638 651	EBV infection
N12	Reference T13 MeSH:D020031	EBV infection
T14	Association 573 586	complications
T15	Disease 753 762	hemolysis
N13	Reference T15 MeSH:D006461	hemolysis
T16	Disease 798 801	ITP
N14	Reference T16 MeSH:D016553	ITP
T17	Disease 821 834	EBV infection
N15	Reference T17 MeSH:D020031	EBV infection
T18	Disease 850 869	acute kidney injury
N16	Reference T18 MeSH:D058186	acute kidney injury
T19	Disease 956 972	thrombocytopenia
N17	Reference T19 MeSH:D013921	thrombocytopenia
T20	Disease 977 994	renal dysfunction
N18	Reference T20 MeSH:D007674	renal dysfunction
T21	Disease 996 1019	Intravascular hemolysis
N19	Reference T21 MeSH:D006461	Intravascular hemolysis
T22	Disease 1024 1043	acute kidney injury
N20	Reference T22 MeSH:D058186	acute kidney injury
T23	Disease 1165 1168	ITP
N21	Reference T23 MeSH:D016553	ITP
T24	Disease 1223 1232	hemolysis
N22	Reference T24 MeSH:D006461	hemolysis
T25	Disease 1275 1288	EBV infection
N23	Reference T25 MeSH:D020031	EBV infection
T26	Disease 1300 1323	impaired renal function
N24	Reference T26 MeSH:D007674	impaired renal function
E1	Association:T3 Theme:T0 Cause:T2
E2	Association:T14 Cause:T12 Theme:T13 Cause2:T11
N1	Reference T1 MeSH:D011696	Purpura, Thrombocytopenic
T27	Association 289 295	causes
E3	Association:T27 Cause:T7 Cause2:T6 Theme:T8
T28	Association 802 808	caused
E4	Association:T28 Cause:T17 Theme:T16
T29	Association 840 849	developed
E5	Association:T29 Theme:T18 Cause:T16
T30	Association 1289 1296	leading
E6	Association:T30 Theme:T26 Cause:T25
T31	Association 1245 1255	aggravated
E7	Association:T31 Cause:T25 Theme:T24
