# Supplementary material for: Using a Large Margin Context-Aware Convolutional Neural Network to Automatically Extract Disease-Disease Association from Literature: Comparative Analytic Study
Source: JMIR Med Inform. 2019 Nov 26;7(4):e14502. doi: 10.2196/14502 (PMC6913619; doi:10.2196/14502)
Supplement: Multimedia Appendix 11 [file medinform_v7i4e14502_app11.zip › 23736070.txt]

Acute renal failure in a child with thrombocytopenic purpura caused by acute Epstein-Barr virus infection after treatment with anti-D immunoglobulin.
Immune thrombocytopenia (ITP) in children is usually a benign, self-limiting disorder.
An acute Epstein-Barr virus (EBV) infection usually causes atypical lymphocytosis and mild decrease in platelets.
Severe thrombocytopenia is an extremely rare complication.
Anti-D immunoglobulin has been used for treatment of ITP in Rh(D)-positive nonsplenectomized patients.
Severe hemolysis and acute renal failure are extremely rare complications that may be aggravated by the presence of an acute EBV infection.
It is believed that anti-D immunoglobulin triggers an unusual virus-induced immune response causing hemolysis.
We present a 4-year-old girl with ITP caused by an acute EBV infection that developed acute kidney injury following treatment with anti-D immunoglobulin.
The patient recovered completely from thrombocytopenia and renal dysfunction.
Intravascular hemolysis and acute kidney injury are consistent with anti-D immunoglobulin mechanism of action.
Pediatric patients treated with anti-D immunoglobulin for ITP should be closely monitored for signs and symptoms of hemolysis that may be aggravated by the presence of EBV infection leading to impaired renal function.
