# Supplementary material for: Using a Large Margin Context-Aware Convolutional Neural Network to Automatically Extract Disease-Disease Association from Literature: Comparative Analytic Study
Source: JMIR Med Inform. 2019 Nov 26;7(4):e14502. doi: 10.2196/14502 (PMC6913619; doi:10.2196/14502)
Supplement: Multimedia Appendix 11 [file medinform_v7i4e14502_app11.zip › 23737311.ann]

T0	Disease 19 48	Helicobacter pylori infection
N0	Reference T0 MeSH:D016481	Helicobacter pylori infection
T1	Disease 54 77	Hashimoto's thyroiditis
N1	Reference T1 MeSH:D050031	Hashimoto's thyroiditis
T2	Disease 108 111	ATD
N2	Reference T2 MeSH:D013967	ATD
T3	Disease 231 260	Helicobacter pylori infection
N3	Reference T3 MeSH:D016481	Helicobacter pylori infection
T4	Disease 424 443	autoimmune diseases
N4	Reference T4 MeSH:D001327	autoimmune diseases
T5	Disease 453 474	Hashimoto thyroiditis
N5	Reference T5 MeSH:D050031	Hashimoto thyroiditis
T6	Disease 580 603	Hashimoto's thyroiditis
N6	Reference T6 MeSH:D050031	Hashimoto's thyroiditis
T7	Disease 605 607	HT
N7	Reference T7 MeSH:D050031	HT
T8	Disease 687 710	Hashimoto's thyroiditis
N8	Reference T8 MeSH:D050031	Hashimoto's thyroiditis
T9	Disease 758 776	autoimmune disease
N9	Reference T9 MeSH:D001327	autoimmune disease
T10	Disease 804 806	HP
N10	Reference T10 MeSH:D016481	HP
T11	Disease 922 924	HP
N11	Reference T11 MeSH:D016481	HP
T12	Disease 1198 1200	HP
N12	Reference T12 MeSH:D016481	HP
T13	Disease 1226 1228	HP
N13	Reference T13 MeSH:D016481	HP
T14	Disease 1233 1256	Hashimoto's thyroiditis
N14	Reference T14 MeSH:D050031	Hashimoto's thyroiditis
T15	Association 1206 1217	association
T16	Disease 1407 1409	HP
N15	Reference T16 MeSH:D016481	HP
T17	Disease 1414 1437	Hashimoto's thyroiditis
N16	Reference T17 MeSH:D050031	Hashimoto's thyroiditis
T18	Association 1387 1398	association
T19	Disease 1594 1596	HP
N17	Reference T19 MeSH:D016481	HP
E1	Association:T15 Theme:T13 Theme2:T14
E2	Association:T18 Theme:T16 Theme2:T17
T20	Disease 79 106	Autoimmune thyroid diseases
N18	Reference T20 MeSH:D013967	Thyroiditis, Autoimmune
T100	Disease 562 564	HP
N100	Reference T100 MeSH:D016481	HP
T21	Association 4 15	association
E3	Association:T21 Theme:T1 Theme2:T0
T22	Association 521 532	association
E4	Association:T22 Theme:T100 Theme2:T6 Theme3:T23 Theme4:T7
T23	Disease 541 560	Helicobacter pylori
N19	Reference T23 MeSH:D016481	Helicobacter Infections
T24	Association 411 416	onset
E5	Association:T24 Cause:T3 Theme:T4 Theme2:T5
