# Supplementary material for: Using a Large Margin Context-Aware Convolutional Neural Network to Automatically Extract Disease-Disease Association from Literature: Comparative Analytic Study
Source: JMIR Med Inform. 2019 Nov 26;7(4):e14502. doi: 10.2196/14502 (PMC6913619; doi:10.2196/14502)
Supplement: Multimedia Appendix 11 [file medinform_v7i4e14502_app11.zip › 23738981.ann]

T0	Disease 0 29	Necrolytic migratory erythema
N0	Reference T0 MeSH:D058568	Necrolytic migratory erythema
T1	Disease 75 107	hepatic neuroendocrine carcinoma
N1	Reference T1 MeSH:D008113	primary hepatic neuroendocrine carcinoma
T2	Association 30 40	associated
T3	Disease 141 170	necrolytic migratory erythema
N2	Reference T3 MeSH:D058568	necrolytic migratory erythema
T4	Disease 172 175	NME
N3	Reference T4 MeSH:D058568	NME
T5	Disease 213 222	skin rash
N4	Reference T5 MeSH:D005076	skin rash
T6	Disease 271 282	glucagonoma
N5	Reference T6 MeSH:D010190	pancreatic glucagonoma
T7	Disease 316 336	glucagonoma syndrome
N6	Reference T7 MeSH:D005935	glucagonoma syndrome
T8	Association 231 241	associated
T9	Disease 362 365	NME
N7	Reference T9 MeSH:D058568	NME
T10	Disease 405 415	dermatitis
N8	Reference T10 MeSH:D003872	necrolytic dermatitis
T11	Disease 417 441	hepatocutaneous syndrome
T12	Disease 465 473	necrosis
N10	Reference T12 MeSH:D009336	metabolic epidermal necrosis
T13	Disease 530 544	liver diseases
N11	Reference T13 MeSH:D008107	liver diseases
T14	Disease 566 577	glucagonoma
N12	Reference T14 MeSH:D005935	glucagonoma
T15	Disease 583 586	NME
N13	Reference T15 MeSH:D058568	NME
T16	Disease 603 614	glucagonoma
N14	Reference T16 MeSH:D005935	glucagonoma
T17	Disease 740 743	NME
N15	Reference T17 MeSH:D058568	NME
T18	Disease 781 821	primary hepatic neuroendocrine carcinoma
N16	Reference T18 MeSH:D008113	primary hepatic neuroendocrine carcinoma
T19	Disease 823 840	hepatic carcinoid
N17	Reference T19 MeSH:D056486	hepatic carcinoid
T20	Disease 886 894	vomiting
N18	Reference T20 MeSH:D014839	vomiting
T21	Disease 899 907	anorexia
N19	Reference T21 MeSH:D000855	anorexia
T22	Disease 996 1012	general weakness
N20	Reference T22 MeSH:D018908	general weakness
T23	Disease 1022 1034	skin lesions
N21	Reference T23 MeSH:D012871	crusted skin lesions
T24	Disease 1039 1043	pain
N22	Reference T24 MeSH:D010146	pain
T25	Disease 1226 1254	parakeratotic hyperkeratosis
N23	Reference T25 MeSH:D017488	parakeratotic hyperkeratosis
T26	Disease 1359 1383	neuroendocrine carcinoma
N24	Reference T26 MeSH:D018278	neuroendocrine carcinoma
T27	Disease 1385 1402	hepatic carcinoid
T28	Disease 1534 1537	NME
N26	Reference T28 MeSH:D058568	NME
T29	Disease 1583 1615	hepatic neuroendocrine carcinoma
N27	Reference T29 MeSH:D008113	primary hepatic neuroendocrine carcinoma
E1	Association:T2 Cause:T0 Theme:T1
E2	Association:T8 Cause:T3 Theme:T6 Cause2:T4
N25	Reference T27 MeSH:D008113	Liver Neoplasms
N9	Reference T11 MeSH:D008107	Liver Diseases
T30	Association 505 516	association
E3	Association:T30 Theme:T13 Theme2:T14 Cause:T9
T31	Association 587 597	associated
E4	Association:T31 Theme:T16 Cause:T15
T32	Association 744 754	associated
E5	Association:T32 Theme:T19 Cause:T17 Theme2:T18
T33	Association 1538 1548	associated
E6	Association:T33 Theme:T29 Cause:T28
