# Supplementary material for: Using a Large Margin Context-Aware Convolutional Neural Network to Automatically Extract Disease-Disease Association from Literature: Comparative Analytic Study
Source: JMIR Med Inform. 2019 Nov 26;7(4):e14502. doi: 10.2196/14502 (PMC6913619; doi:10.2196/14502)
Supplement: Multimedia Appendix 11 [file medinform_v7i4e14502_app11.zip › 23753199.ann]

T0	Disease 20 32	hypoglycemia
N0	Reference T0 MeSH:D007003	hypoglycemia
T1	Disease 37 45	dementia
N1	Reference T1 MeSH:D003704	dementia
T2	Disease 88 105	diabetes mellitus
N2	Reference T2 MeSH:D003920	diabetes mellitus
T3	Disease 119 131	Hypoglycemia
N3	Reference T3 MeSH:D007003	Hypoglycemia
T4	Disease 165 182	diabetes mellitus
N4	Reference T4 MeSH:D003920	diabetes mellitus
T5	Disease 184 186	DM
N5	Reference T5 MeSH:D003920	DM
T6	Disease 240 260	Cognitive impairment
N6	Reference T6 MeSH:D003072	Cognitive impairment
T7	Disease 284 286	DM
N7	Reference T7 MeSH:D003920	DM
T8	Disease 310 322	hypoglycemia
N8	Reference T8 MeSH:D007003	hypoglycemia
T9	Association 302 306	lead
T10	Disease 385 397	hypoglycemia
N9	Reference T10 MeSH:D007003	hypoglycemia
T11	Disease 402 410	dementia
N10	Reference T11 MeSH:D003704	dementia
T12	Disease 453 455	DM
N11	Reference T12 MeSH:D003920	DM
T13	Association 365 376	association
T14	Disease 560 562	DM
N12	Reference T14 MeSH:D003920	DM
T15	Disease 861 869	Dementia
N13	Reference T15 MeSH:D003704	Dementia
T16	Disease 985 993	dementia
N14	Reference T16 MeSH:D003704	dementia
T17	Disease 1019 1027	dementia
N15	Reference T17 MeSH:D003704	dementia
T18	Disease 1256 1264	dementia
N16	Reference T18 MeSH:D003704	dementia
T19	Disease 1352 1360	dementia
N17	Reference T19 MeSH:D003704	dementia
T20	Disease 1534 1536	DM
N18	Reference T20 MeSH:D003920	DM
T21	Disease 1551 1559	dementia
N19	Reference T21 MeSH:D003704	dementia
T22	Disease 1669 1677	dementia
N20	Reference T22 MeSH:D003704	dementia
T23	Disease 1786 1792	stroke
N21	Reference T23 MeSH:D020521	stroke
T24	Disease 1794 1806	hypertension
N22	Reference T24 MeSH:D006973	hypertension
T25	Disease 1808 1829	myocardial infarction
N23	Reference T25 MeSH:D009203	myocardial infarction
T27	Disease 1935 1937	DM
N25	Reference T27 MeSH:D003920	DM
T28	Disease 1993 2005	hypoglycemia
N26	Reference T28 MeSH:D007003	hypoglycemia
T29	Disease 2010 2018	dementia
N27	Reference T29 MeSH:D003704	dementia
T30	Association 1973 1984	association
E1	Association:T9 Cause:T6 Theme:T8
E2	Association:T13 Theme:T10 Theme2:T11
E3	Association:T30 Theme:T28 Theme2:T29
T26	Association 0 11	Association
E4	Association:T26 Theme:T0 Theme2:T1
T31	Association 141 147	occurs
E5	Association:T31 Theme:T3 Cause:T4 Cause2:T5
T32	Association 1541 1550	developed
E6	Association:T32 Theme:T21 Cause:T20
T33	Association 969 979	associated
E7	Association:T33 Cause:T15 Theme:T16
