# Supplementary material for: Using a Large Margin Context-Aware Convolutional Neural Network to Automatically Extract Disease-Disease Association from Literature: Comparative Analytic Study
Source: JMIR Med Inform. 2019 Nov 26;7(4):e14502. doi: 10.2196/14502 (PMC6913619; doi:10.2196/14502)
Supplement: Multimedia Appendix 11 [file medinform_v7i4e14502_app11.zip › 23773832.ann]

T0	Disease 25 38	anisometropia
N0	Reference T0 MeSH:D015858	anisometropia
T1	Disease 43 52	amblyopia
N1	Reference T1 MeSH:D000550	amblyopia
T2	Association 4 16	relationship
T3	Disease 131 144	anisometropia
N2	Reference T3 MeSH:D015858	anisometropia
T4	Disease 149 158	amblyopia
N3	Reference T4 MeSH:D000550	amblyopia
T5	Association 110 122	relationship
T6	Disease 352 365	anisometropia
N4	Reference T6 MeSH:D015858	anisometropia
T7	Disease 530 543	Anisometropia
N5	Reference T7 MeSH:D015858	Anisometropia
T8	Disease 654 660	myopia
N6	Reference T8 MeSH:D009216	myopia
T9	Disease 724 734	presbyopia
N7	Reference T9 MeSH:D011305	presbyopia
T10	Disease 787 804	refractive errors
N8	Reference T10 MeSH:D012030	refractive errors
T11	Disease 859 872	anisometropia
N9	Reference T11 MeSH:D015858	anisometropia
T12	Disease 963 972	ametropia
N10	Reference T12 MeSH:D012030	ametropia
T13	Disease 977 990	anisometropia
N11	Reference T13 MeSH:D015858	anisometropia
T14	Disease 1098 1111	anisometropia
N12	Reference T14 MeSH:D015858	anisometropia
T15	Disease 1189 1198	amblyopia
N13	Reference T15 MeSH:D000550	amblyopia
T16	Disease 1203 1216	anisometropia
N14	Reference T16 MeSH:D015858	anisometropia
T17	Disease 1286 1299	anisometropia
N15	Reference T17 MeSH:D015858	anisometropia
T18	Disease 1315 1324	amblyopia
N16	Reference T18 MeSH:D000550	amblyopia
T19	Association 1304 1310	caused
T20	Disease 1538 1551	anisometropia
N17	Reference T20 MeSH:D015858	anisometropia
T21	Disease 1556 1565	amblyopia
N18	Reference T21 MeSH:D000550	amblyopia
T22	Disease 1603 1612	amblyopia
N19	Reference T22 MeSH:D000550	amblyopia
T23	Disease 1660 1673	anisometropia
N20	Reference T23 MeSH:D015858	anisometropia
T24	Disease 1701 1714	anisometropia
N21	Reference T24 MeSH:D015858	anisometropia
T25	Disease 1863 1876	anisometropia
N22	Reference T25 MeSH:D015858	anisometropia
T26	Disease 1902 1911	amblyopia
N23	Reference T26 MeSH:D000550	amblyopia
T27	Disease 1964 1987	anisometropic amblyopia
N24	Reference T27 MeSH:D000550	anisometropic amblyopia
T28	Disease 2059 2082	anisometropic amblyopia
N25	Reference T28 MeSH:D000550	anisometropic amblyopia
T29	Disease 2135 2148	anisometropia
N26	Reference T29 MeSH:D015858	anisometropia
T30	Disease 2160 2169	amblyopia
N27	Reference T30 MeSH:D000550	amblyopia
T31	Association 2149 2155	caused
T32	Disease 2208 2231	anisometropic amblyopia
N28	Reference T32 MeSH:D000550	anisometropic amblyopia
E1	Association:T5 Theme:T3 Theme2:T4
E2	Association:T2 Theme:T0 Theme2:T1
E3	Association:T31 Cause:T29 Theme:T30
E4	Association:T19 Cause:T17 Theme:T18
T33	Association 696 704	starting
E5	Association:T33 Theme:T7
T34	Association 715 720	onset
E6	Association:T34 Cause:T9 Theme:E5
T35	Association 625 635	coinciding
E7	Association:T35 Theme:T7
T36	Association 645 650	onset
E8	Association:T36 Cause:T8 Theme:E7
T37	Association 1173 1185	co-existence
E9	Association:T37 Theme:T15 Theme2:T16
T38	Association 1521 1534	co-occurrence
E10	Association:T38 Theme:T20 Theme2:T21
