# Supplementary material for: Using a Large Margin Context-Aware Convolutional Neural Network to Automatically Extract Disease-Disease Association from Literature: Comparative Analytic Study
Source: JMIR Med Inform. 2019 Nov 26;7(4):e14502. doi: 10.2196/14502 (PMC6913619; doi:10.2196/14502)
Supplement: Multimedia Appendix 11 [file medinform_v7i4e14502_app11.zip › 23804142.ann]

T0	Disease 15 24	dysphagia
N0	Reference T0 MeSH:D003680	dysphagia
T1	Disease 29 36	trismus
N1	Reference T1 MeSH:D014313	trismus
T2	Disease 97 118	Cervical misalignment
T3	Disease 186 193	trismus
N3	Reference T3 MeSH:D014313	trismus
T4	Disease 197 206	dysphagia
N4	Reference T4 MeSH:D003680	dysphagia
T5	Association 180 185	cause
T6	Disease 346 355	dysphagia
N5	Reference T6 MeSH:D003680	dysphagia
T7	Disease 360 367	trismus
N6	Reference T7 MeSH:D014313	trismus
T8	Disease 453 462	dysphagia
N7	Reference T8 MeSH:D003680	dysphagia
T9	Disease 467 474	trismus
N8	Reference T9 MeSH:D014313	trismus
T11	Disease 581 591	myelopathy
N9	Reference T11 MeSH:D013118	myelopathy
T12	Disease 621 642	Klippel-Feil syndrome
N10	Reference T12 MeSH:D007714	Klippel-Feil syndrome
T13	Disease 658 667	dysphagia
N11	Reference T13 MeSH:D003680	dysphagia
T14	Disease 672 679	trismus
N12	Reference T14 MeSH:D014313	trismus
T15	Disease 1086 1095	dysphagia
N13	Reference T15 MeSH:D003680	dysphagia
T16	Disease 1100 1107	trismus
N14	Reference T16 MeSH:D014313	trismus
T17	Association 1048 1053	cause
T18	Disease 1109 1118	Dysphagia
N15	Reference T18 MeSH:D003680	Dysphagia
T19	Disease 1123 1130	trismus
N16	Reference T19 MeSH:D014313	trismus
E1	Association:T5 Cause:T2 Theme:T3 Theme2:T4
E3	Association:T17 Theme:T15 Theme2:T16
N2	Reference T2 MeSH:D002577	Uterine Cervical Diseases
T10	Association 592 598	caused
E2	Association:T10 Cause:T12 Theme:T11
T21	Association 648 657	developed
E5	Association:T21 Theme:T13 Theme2:T14 Cause:T11
