# Supplementary material for: Using a Large Margin Context-Aware Convolutional Neural Network to Automatically Extract Disease-Disease Association from Literature: Comparative Analytic Study
Source: JMIR Med Inform. 2019 Nov 26;7(4):e14502. doi: 10.2196/14502 (PMC6913619; doi:10.2196/14502)
Supplement: Multimedia Appendix 11 [file medinform_v7i4e14502_app11.zip › 23804142.txt]

Development of dysphagia and trismus developed after c1-2 posterior fusion in extended position.
Cervical misalignment after upper cervical fusion including the occipital bone may cause trismus or dysphagia, because the occipito-atlanto joint is associated with most of the flex and extended motion of the cervical spine.
There are no reports of dysphagia and trismus after C1-2 fusion.
The purpose of this paper is to demonstrate the potential risk of dysphagia and trismus even after upper cervical short fusion without the occipital bone.
The patient was a 69-year-old man with myelopathy caused by os odontoideum and Klippel-Feil syndrome, who developed dysphagia and trismus immediately after C1-2 fusion and C3-6 laminoplasty.
Radiographs and CT revealed that his neck posture was extended, but his symptoms still existed a week after surgery.
The fixation angle was hyperextended 12 days after the first surgery.
His symptoms disappeared immediately after revision surgery.
The fixation in the neck-flexed position is thought to be the main cause of the patient's post-operative dysphagia and trismus.
Dysphagia and trismus may occur even after short upper cervical fusion without the occipital bone or cervical fusion in the neck-extended position.
The pre-operative cervical alignment and range of motion of each segment should be thoroughly evaluated.
