# Supplementary material for: Using a Large Margin Context-Aware Convolutional Neural Network to Automatically Extract Disease-Disease Association from Literature: Comparative Analytic Study
Source: JMIR Med Inform. 2019 Nov 26;7(4):e14502. doi: 10.2196/14502 (PMC6913619; doi:10.2196/14502)
Supplement: Multimedia Appendix 11 [file medinform_v7i4e14502_app11.zip › 23806565.ann]

T0	Disease 0 18	Systemic sclerosis
N0	Reference T0 MeSH:D012595	Systemic sclerosis
T1	Disease 23 39	cryoglobulinemia
N1	Reference T1 MeSH:D003449	cryoglobulinemia
T2	Disease 85 96	scleroderma
N2	Reference T2 MeSH:D012594	scleroderma
T3	Disease 108 135	cryoglobulinemic vasculitis
N3	Reference T3 MeSH:D014657	cryoglobulinemic vasculitis
T4	Disease 177 195	Systemic sclerosis
N4	Reference T4 MeSH:D012595	Systemic sclerosis
T5	Disease 197 200	SSc
N5	Reference T5 MeSH:D012595	SSc
T6	Disease 290 313	diffuse microangiopathy
N6	Reference T6 MeSH:D014652	diffuse microangiopathy
T7	Disease 319 322	SSc
N7	Reference T7 MeSH:D012595	SSc
T8	Disease 437 464	cryoglobulinemic vasculitis
N8	Reference T8 MeSH:D014657	cryoglobulinemic vasculitis
T9	Disease 466 468	CV
N9	Reference T9 MeSH:D014657	CV
T10	Disease 537 539	CV
N10	Reference T10 MeSH:D014657	CV
T11	Disease 561 564	SSc
N11	Reference T11 MeSH:D012595	SSc
T12	Disease 640 643	SSc
N12	Reference T12 MeSH:D012595	SSc
T13	Disease 801 804	SSc
N13	Reference T13 MeSH:D012595	SSc
T14	Disease 805 807	CV
N14	Reference T14 MeSH:D014657	CV
T15	Disease 994 997	SSc
N15	Reference T15 MeSH:D012595	SSc
T16	Disease 1174 1201	hepatitis C virus infection
N16	Reference T16 MeSH:D006526	hepatitis C virus infection
T17	Disease 1209 1212	SSc
N17	Reference T17 MeSH:D012595	SSc
T18	Disease 1292 1294	CV
N18	Reference T18 MeSH:D014657	CV
T19	Disease 1405 1408	SSc
N19	Reference T19 MeSH:D012595	SSc
T20	Disease 1409 1411	CV
N20	Reference T20 MeSH:D014657	CV
T21	Disease 1455 1458	SSc
N21	Reference T21 MeSH:D012595	SSc
T22	Disease 1497 1519	pulmonary hypertension
N22	Reference T22 MeSH:D006976	pulmonary hypertension
T23	Disease 1565 1567	CV
N23	Reference T23 MeSH:D014657	CV
T24	Disease 1590 1596	ulcers
N24	Reference T24 MeSH:D014456	ulcers
T25	Disease 1648 1651	SSc
N25	Reference T25 MeSH:D012595	SSc
T26	Disease 1683 1685	CV
N26	Reference T26 MeSH:D014657	CV
T27	Disease 1749 1760	skin ulcers
T28	Disease 1842 1845	SSc
N28	Reference T28 MeSH:D012595	SSc
T29	Disease 1846 1848	CV
N29	Reference T29 MeSH:D014657	CV
T30	Disease 1901 1912	skin ulcers
T31	Disease 2033 2046	heart failure
N31	Reference T31 MeSH:D006333	heart failure
T32	Disease 2088 2110	pulmonary hypertension
N32	Reference T32 MeSH:D006976	pulmonary hypertension
T33	Disease 2175 2186	scleroderma
N33	Reference T33 MeSH:D012594	scleroderma
T34	Disease 2252 2255	SSc
N34	Reference T34 MeSH:D012595	SSc
T35	Disease 2278 2280	CV
N35	Reference T35 MeSH:D014657	CV
T36	Disease 2337 2350	HCV infection
T37	Association 2237 2248	association
T38	Disease 2368 2371	SSc
N37	Reference T38 MeSH:D012595	SSc
T39	Disease 2372 2374	CV
N38	Reference T39 MeSH:D014657	CV
T40	Disease 2586 2613	scleroderma microangiopathy
N39	Reference T40 MeSH:D014652	scleroderma microangiopathy
T41	Disease 2618 2645	cryoglobulinemic vasculitis
N40	Reference T41 MeSH:D014657	cryoglobulinemic vasculitis
T42	Association 2566 2574	activity
E1	Association:T37 Theme:T34 Theme2:T35
E2	Association:T42 Theme:T40 Theme2:T41
N30	Reference T30 MeSH:D012883	Skin Ulcer
N27	Reference T27 MeSH:D012883	Skin Ulcer
N36	Reference T36 MeSH:D006526	Hepatitis C
#1	AnnotatorNotes T40	D012595+D014652
T43	Disease 606 619	cryoglobulins
N41	Reference T43 MeSH:D003450
T44	Disease 1239 1252	cryoglobulins
N42	Reference T44 MeSH:D003450
T45	Disease 951 964	cryoglobulins
N43	Reference T45 MeSH:D003450
T46	Disease 1049 1062	cryoglobulins
N44	Reference T46 MeSH:D003450
T100	Disease 1090 1106	cryoglobulinemia
N100	Reference T100 MeSH:D003449	cryoglobulinemia
T101	Disease 2155 2171	cryoglobulinemia
N101	Reference T101 MeSH:D003449	cryoglobulinemia
T47	Association 624 632	detected
E3	Association:T47 Cause:T12 Theme:E5
T48	Association 927 935	presence
E4	Association:T48 Theme:T45
T49	Association 588 596	presence
E5	Association:T49 Theme:T43
T50	Association 969 974	found
E6	Association:T50 Cause:T15 Theme:E4
T51	Association 1263 1272	developed
E7	Association:T51 Theme:T18 Cause:T17
