# Supplementary material for: Using a Large Margin Context-Aware Convolutional Neural Network to Automatically Extract Disease-Disease Association from Literature: Comparative Analytic Study
Source: JMIR Med Inform. 2019 Nov 26;7(4):e14502. doi: 10.2196/14502 (PMC6913619; doi:10.2196/14502)
Supplement: Multimedia Appendix 11 [file medinform_v7i4e14502_app11.zip › 23811958.ann]

T0	Disease 21 38	diabetes mellitus
N0	Reference T0 MeSH:D003920	diabetes mellitus
T1	Disease 44 71	dural arteriovenous fistula
N1	Reference T1 MeSH:D020785	dural arteriovenous fistula
T2	Disease 104 131	dural arteriovenous fistula
N2	Reference T2 MeSH:D020785	dural arteriovenous fistula
T3	Disease 133 137	DAVF
N3	Reference T3 MeSH:D020785	DAVF
T4	Disease 292 309	diabetes mellitus
N4	Reference T4 MeSH:D003920	diabetes mellitus
T5	Disease 311 313	DM
N5	Reference T5 MeSH:D003920	DM
T6	Disease 379 383	DAVF
N6	Reference T6 MeSH:D020785	DAVF
T7	Disease 388 390	DM
N7	Reference T7 MeSH:D003920	DM
T8	Association 362 370	relation
T9	Disease 461 465	DAVF
N8	Reference T9 MeSH:D020785	DAVF
T10	Disease 532 534	DM
N9	Reference T10 MeSH:D003920	DM
T11	Disease 536 548	hypertension
N10	Reference T11 MeSH:D006973	hypertension
T12	Disease 567 573	stroke
N11	Reference T12 MeSH:D020521	stroke
T13	Disease 575 598	coronary artery disease
N12	Reference T13 MeSH:D003324	coronary artery disease
T14	Disease 603 610	cancers
N13	Reference T14 MeSH:D009369	cancers
T15	Disease 633 637	DAVF
N14	Reference T15 MeSH:D020785	DAVF
T16	Disease 777 779	DM
N15	Reference T16 MeSH:D003920	DM
T17	Disease 784 788	DAVF
N16	Reference T17 MeSH:D020785	DAVF
T18	Disease 961 963	DM
N17	Reference T18 MeSH:D003920	DM
T19	Disease 978 982	DAVF
N18	Reference T19 MeSH:D020785	DAVF
T20	Disease 1070 1072	DM
N19	Reference T20 MeSH:D003920	DM
T21	Disease 1228 1232	DAVF
N20	Reference T21 MeSH:D020785	DAVF
T22	Disease 1279 1281	DM
N21	Reference T22 MeSH:D003920	DM
T23	Disease 1482 1486	DAVF
N22	Reference T23 MeSH:D020785	DAVF
T24	Disease 1577 1579	DM
N23	Reference T24 MeSH:D003920	DM
T25	Disease 1631 1633	DM
N24	Reference T25 MeSH:D003920	DM
T26	Disease 1638 1642	DAVF
N25	Reference T26 MeSH:D020785	DAVF
T27	Association 1614 1622	relation
T28	Disease 1742 1744	DM
N26	Reference T28 MeSH:D003920	DM
E1	Association:T8 Theme:T6 Theme2:T7
E2	Association:T27 Theme:T25 Theme2:T26
T29	Disease 550 565	hyperlipidaemia
N27	Reference T29 MeSH:D006949	Hyperlipidemias
T30	Disease 1667 1672	DAVFs
N28	Reference T30 MeSH:D020785	Central Nervous System Vascular Malformations
T31	Association 0 12	Relationship
E3	Association:T31 Theme:T0 Theme2:T1
T32	Association 761 773	relationship
E4	Association:T32 Theme:T16 Theme2:T17
T33	Association 1206 1215	increased
E5	Association:T33 Theme:T21 Cause:T20
