# Supplementary material for: Using a Large Margin Context-Aware Convolutional Neural Network to Automatically Extract Disease-Disease Association from Literature: Comparative Analytic Study
Source: JMIR Med Inform. 2019 Nov 26;7(4):e14502. doi: 10.2196/14502 (PMC6913619; doi:10.2196/14502)
Supplement: Multimedia Appendix 11 [file medinform_v7i4e14502_app11.zip › 23811958.txt]

Relationship between diabetes mellitus with dural arteriovenous fistula.
INTRODUCTION: The aetiology of dural arteriovenous fistula (DAVF) is not well known, but it has been suggested that abnormality in angiogenesis plays a pathological role.
Abnormality in angiogenesis is also involved in diabetes mellitus (DM).
The purpose of this study was to quantify the relation between DAVF and DM in a Korean population.
METHODS: Medical records of 192 patients with DAVF between 2002 and 2011 were reviewed.
Age, sex and the presence of DM, hypertension, hyperlipidaemia, stroke, coronary artery disease and cancers were compared between DAVF and control subjects.
Data for control were obtained from the Korean National Health and Nutrition Examination Survey.
The relationship of DM and DAVF location, presenting symptoms (benign vs. aggressive) and classification (Borden and Geibprasert) were assessed using the Pearson's chi-square test.
RESULTS: Prevalence of DM was higher in DAVF patients (19.8 %) than in controls (9.5 %; p = 0.004).
Univariate analysis showed that DM (odds ratio (OR), 2.356; 95 % confidence interval (CI), 1.634-3.399; p < 0.001) and age (OR, 1.022; 95 % CI, 1.012-1.032; p < 0.001) increased the odds of DAVF.
This was supported by multivariate analysis (DM: OR, 2.092; 95 % CI, 1.391-3.145; p = 0.0004 and Age: OR, 1.021; 95 % CI, 1.009-1.033; p = 0.001).
When these analyses were repeated after stratification by sex, there was no relation between age and DAVF in men.
Borden II and III (p = 0.038) and aggressive symptoms (p = 0.023) were related to DM.
CONCLUSION: There was a positive relation between DM and DAVF in a Korean population.
DAVFs with aggressive symptoms and behaviour were more commonly related to DM.
