# Supplementary material for: Using a Large Margin Context-Aware Convolutional Neural Network to Automatically Extract Disease-Disease Association from Literature: Comparative Analytic Study
Source: JMIR Med Inform. 2019 Nov 26;7(4):e14502. doi: 10.2196/14502 (PMC6913619; doi:10.2196/14502)
Supplement: Multimedia Appendix 11 [file medinform_v7i4e14502_app11.zip › 23829901.ann]

T0	Disease 27 37	infections
N0	Reference T0 MeSH:D007239	infections
T1	Disease 39 89	Parasitic infections of the central nervous system
N1	Reference T1 MeSH:D020807	Parasitic infections of the central nervous system
T2	Disease 204 224	protozoal infections
N2	Reference T2 MeSH:D020808	protozoal infections
T3	Disease 233 240	malaria
N3	Reference T3 MeSH:D008288	malaria
T4	Disease 242 266	American trypanosomiasis
N4	Reference T4 MeSH:D014355	American trypanosomiasis
T5	Disease 274 297	African trypanosomiasis
N5	Reference T5 MeSH:D014353	African trypanosomiasis
T6	Disease 299 312	toxoplasmosis
N6	Reference T6 MeSH:D014123	toxoplasmosis
T7	Disease 314 323	amebiasis
N7	Reference T7 MeSH:D000562	amebiasis
T8	Disease 347 360	leishmaniasis
N8	Reference T8 MeSH:D007896	leishmaniasis
T9	Disease 375 385	infections
N9	Reference T9 MeSH:D007239	infections
T10	Disease 489 499	infections
N10	Reference T10 MeSH:D007239	Trematoda infections
T11	Disease 508 523	schistosomiasis
N11	Reference T11 MeSH:D012552	schistosomiasis
T12	Disease 528 542	paragonimiasis
N12	Reference T12 MeSH:D010237	paragonimiasis
T13	Association 500 507	include
T14	Disease 552 562	infections
N13	Reference T14 MeSH:D007239	Cestoda infections
T15	Disease 571 584	cysticercosis
N14	Reference T15 MeSH:D003551	cysticercosis
T16	Disease 598 609	hydatidosis
N15	Reference T16 MeSH:D004443	hydatidosis
T17	Disease 615 626	sparganosis
N16	Reference T17 MeSH:D013031	sparganosis
T18	Association 563 570	include
T19	Disease 637 647	infections
N17	Reference T19 MeSH:D007239	Nematoda infections
T20	Disease 656 671	gnathostomiasis
N18	Reference T20 MeSH:D058429	gnathostomiasis
T21	Disease 693 705	toxocariasis
N19	Reference T21 MeSH:D014120	toxocariasis
T22	Disease 707 723	strongyloidiasis
N20	Reference T22 MeSH:D013322	strongyloidiasis
T23	Disease 725 735	filariasis
N21	Reference T23 MeSH:D005368	filariasis
T24	Disease 755 769	dracunculiasis
N22	Reference T24 MeSH:D004320	dracunculiasis
T25	Disease 1360 1374	cerebral edema
N23	Reference T25 MeSH:D001929	cerebral edema
T26	Disease 1376 1386	hemorrhage
N24	Reference T26 MeSH:D006470	hemorrhage
T27	Disease 1388 1398	thrombosis
N25	Reference T27 MeSH:D013927	thrombosis
T28	Disease 1400 1410	vasculitis
N26	Reference T28 MeSH:D014657	vasculitis
T29	Disease 1412 1420	necrosis
N27	Reference T29 MeSH:D009336	necrosis
T30	Disease 1422 1435	calcification
N28	Reference T30 MeSH:D002114	calcification
T31	Disease 1554 1561	gliosis
N29	Reference T31 MeSH:D005911	gliosis
T32	Disease 1563 1573	granulomas
N30	Reference T32 MeSH:D006099	granulomas
T33	Disease 1579 1587	fibrosis
N31	Reference T33 MeSH:D005355	fibrosis
T34	Disease 1683 1693	infections
N32	Reference T34 MeSH:D007239	infections
T35	Disease 1730 1736	lesion
N33	Reference T35 MeSH:D004194	mass lesion
T36	Association 1701 1708	present
E1	Association:T13 Cause:T10 Theme:T11 Theme2:T12
E2	Association:T18 Cause:T14 Theme:T15 Theme2:T38 Theme3:T16 Theme4:T17
E3	Association:T36 Cause:T34 Theme:T35
T37	Disease 325 341	microsporidiasis
N34	Reference T37 MeSH:D016881	Microsporidiosis
T38	Disease 586 596	coenurosis
N35	Reference T38 MeSH:D002590	Cestode Infections
T39	Disease 673 691	angiostrongyliasis
N36	Reference T39 MeSH:C536369
T40	Disease 1437 1446	abscesses
N37	Reference T40 MeSH:D000038	Abscess
T41	Disease 1448 1457	meningeal
N38	Reference T41 MeSH:D008581	Meningitis
T42	Association 225 232	include
E4	Association:T42 Cause:T2 Theme:T3 Theme2:T4 Theme3:T5 Theme4:T6 Theme5:T7 Theme6:T37 Theme7:T8
T43	Association 648 655	include
E5	Association:T43 Cause:T19 Theme:T20 Theme2:T39 Theme3:T21 Theme4:T22 Theme5:T23 Theme6:T24
