# Supplementary material for: Using a Large Margin Context-Aware Convolutional Neural Network to Automatically Extract Disease-Disease Association from Literature: Comparative Analytic Study
Source: JMIR Med Inform. 2019 Nov 26;7(4):e14502. doi: 10.2196/14502 (PMC6913619; doi:10.2196/14502)
Supplement: Multimedia Appendix 11 [file medinform_v7i4e14502_app11.zip › 23869686.ann]

T0	Disease 0 18	Migraine with aura
N0	Reference T0 MeSH:D020325	Migraine with aura
T1	Disease 30 44	brain infarcts
N1	Reference T1 MeSH:D020520	brain infarcts
T2	Disease 66 86	patent foramen ovale
N2	Reference T2 MeSH:D054092	patent foramen ovale
T3	Disease 193 207	brain infarcts
N3	Reference T3 MeSH:D020520	brain infarcts
T4	Disease 229 247	migraine with aura
N4	Reference T4 MeSH:D020325	migraine with aura
T5	Disease 249 251	MA
N5	Reference T5 MeSH:D020325	MA
T6	Disease 356 371	ischemic stroke
N6	Reference T6 MeSH:D002544	ischemic stroke
T7	Disease 398 418	patent foramen ovale
N7	Reference T7 MeSH:D054092	patent foramen ovale
T8	Disease 420 423	PFO
N8	Reference T8 MeSH:D054092	PFO
T9	Disease 554 569	ischemic stroke
N9	Reference T9 MeSH:D002544	ischemic stroke
T10	Disease 642 648	stroke
N10	Reference T10 MeSH:D020521	stroke
T11	Disease 664 667	PFO
N11	Reference T11 MeSH:D054092	PFO
T12	Disease 741 749	Migraine
N12	Reference T12 MeSH:D008881	Migraine
T13	Disease 754 756	MA
N13	Reference T13 MeSH:D020325	MA
T14	Disease 817 831	brain infarcts
N14	Reference T14 MeSH:D020520	brain infarcts
T15	Disease 963 966	PFO
N15	Reference T15 MeSH:D054092	PFO
T16	Disease 984 998	brain infarcts
N16	Reference T16 MeSH:D020520	brain infarcts
T17	Disease 1018 1020	MA
N17	Reference T17 MeSH:D020325	MA
T18	Disease 1037 1039	MA
N18	Reference T18 MeSH:D020325	MA
T19	Disease 1082 1096	brain infarcts
N19	Reference T19 MeSH:D020520	brain infarcts
T20	Disease 1129 1143	brain infarcts
N20	Reference T20 MeSH:D020520	brain infarcts
T21	Disease 1269 1283	brain infarcts
N21	Reference T21 MeSH:D020520	brain infarcts
T22	Disease 1285 1288	PFO
N22	Reference T22 MeSH:D054092	PFO
T23	Disease 1317 1319	MA
N23	Reference T23 MeSH:D020325	MA
T24	Disease 1358 1372	brain infarcts
N24	Reference T24 MeSH:D020520	brain infarcts
T25	Disease 1420 1422	MA
N25	Reference T25 MeSH:D020325	MA
T26	Disease 1435 1449	brain infarcts
N26	Reference T26 MeSH:D020520	brain infarcts
T27	Disease 1487 1490	PFO
N27	Reference T27 MeSH:D054092	PFO
T28	Association 1405 1416	association
T29	Disease 1533 1547	brain infarcts
N28	Reference T29 MeSH:D020520	brain infarcts
T30	Disease 1583 1589	stroke
N29	Reference T30 MeSH:D020521	stroke
T31	Disease 1609 1611	MA
N30	Reference T31 MeSH:D020325	MA
T32	Association 1593 1603	associated
T33	Disease 1660 1663	PFO
N31	Reference T33 MeSH:D054092	PFO
E1	Association:T28 Theme:T25 Theme2:T26
E2	Association:T32 Cause:T30 Theme:T31
#1	AnnotatorNotes T6	D007511+D020521
#2	AnnotatorNotes T9	D007511+D020521
T34	Association 1301 1311	associated
E3	Association:T34 Cause:T22 Theme:T23 Theme2:T24
A1	Negation E3
T35	Association 290 301	association
E4	Association:T35 Theme:T6 Theme2:T7 Theme3:T8
