# Supplementary material for: Using a Large Margin Context-Aware Convolutional Neural Network to Automatically Extract Disease-Disease Association from Literature: Comparative Analytic Study
Source: JMIR Med Inform. 2019 Nov 26;7(4):e14502. doi: 10.2196/14502 (PMC6913619; doi:10.2196/14502)
Supplement: Multimedia Appendix 11 [file medinform_v7i4e14502_app11.zip › 23872209.ann]

T0	Disease 48 61	Herpes Zoster
N0	Reference T0 MeSH:D006562	Herpes Zoster
T1	Disease 124 137	Herpes Zoster
N1	Reference T1 MeSH:D006562	Herpes Zoster
T2	Disease 139 141	HZ
N2	Reference T2 MeSH:D006562	HZ
T3	Disease 295 297	HZ
N3	Reference T3 MeSH:D006562	HZ
T4	Disease 302 325	post-herpetic neuralgia
T5	Disease 327 330	PHN
T6	Disease 403 405	HZ
N6	Reference T6 MeSH:D006562	HZ
T7	Disease 413 416	PHN
T8	Disease 612 614	HZ
N8	Reference T8 MeSH:D006562	HZ
T9	Disease 619 622	PHN
T10	Association 574 586	associations
T11	Disease 693 695	HZ
N10	Reference T11 MeSH:D006562	HZ
T12	Disease 730 733	PHN
T13	Disease 761 763	HZ
N12	Reference T13 MeSH:D006562	HZ
T14	Disease 882 884	HZ
N13	Reference T14 MeSH:D006562	HZ
T15	Disease 889 892	PHN
T16	Disease 957 959	HZ
N15	Reference T16 MeSH:D006562	HZ
T17	Disease 993 996	PHN
T18	Disease 1067 1069	HZ
N17	Reference T18 MeSH:D006562	HZ
T19	Disease 1074 1077	PHN
T20	Disease 1140 1157	diabetes mellitus
N19	Reference T20 MeSH:D003920	diabetes mellitus
T21	Disease 1159 1165	cancer
N20	Reference T21 MeSH:D009369	cancer
T23	Disease 1292 1294	HZ
N21	Reference T23 MeSH:D006562	HZ
T24	Disease 1317 1320	PHN
T25	Disease 1435 1437	HZ
N23	Reference T25 MeSH:D006562	HZ
E1	Association:T10 Theme:T8 Theme2:T9
N4	Reference T4 MeSH:D051474	Neuralgia, Postherpetic
N5	Reference T5 MeSH:D051474	Neuralgia, Postherpetic
N7	Reference T7 MeSH:D051474	Neuralgia, Postherpetic
N9	Reference T9 MeSH:D051474	Neuralgia, Postherpetic
N11	Reference T12 MeSH:D051474	Neuralgia, Postherpetic
N14	Reference T15 MeSH:D051474	Neuralgia, Postherpetic
N16	Reference T17 MeSH:D051474	Neuralgia, Postherpetic
N18	Reference T19 MeSH:D051474	Neuralgia, Postherpetic
N22	Reference T24 MeSH:D051474	Neuralgia, Postherpetic
