# Supplementary material for: Using a Large Margin Context-Aware Convolutional Neural Network to Automatically Extract Disease-Disease Association from Literature: Comparative Analytic Study
Source: JMIR Med Inform. 2019 Nov 26;7(4):e14502. doi: 10.2196/14502 (PMC6913619; doi:10.2196/14502)
Supplement: Multimedia Appendix 11 [file medinform_v7i4e14502_app11.zip › 23874897.ann]

T0	Disease 33 39	stroke
N0	Reference T0 MeSH:D020521	stroke
T1	Disease 46 59	herpes zoster
N1	Reference T1 MeSH:D006562	herpes zoster
T5	Disease 183 195	vasculopathy
T6	Disease 226 232	stroke
N5	Reference T6 MeSH:D020521	stroke
T7	Association 210 220	associated
T8	Disease 276 282	stroke
N6	Reference T8 MeSH:D020521	stroke
T9	Disease 302 315	herpes zoster
N7	Reference T9 MeSH:D006562	herpes zoster
T10	Disease 376 389	herpes zoster
N8	Reference T10 MeSH:D006562	herpes zoster
T11	Disease 405 411	stroke
N9	Reference T11 MeSH:D020521	stroke
T12	Disease 656 669	herpes zoster
N10	Reference T12 MeSH:D006562	herpes zoster
T13	Disease 707 713	stroke
N11	Reference T13 MeSH:D020521	stroke
T14	Disease 776 782	stroke
N12	Reference T14 MeSH:D020521	stroke
T15	Disease 848 861	herpes zoster
N13	Reference T15 MeSH:D006562	herpes zoster
T16	Disease 996 1009	herpes zoster
N14	Reference T16 MeSH:D006562	herpes zoster
T17	Disease 1039 1045	stroke
N15	Reference T17 MeSH:D020521	stroke
T18	Disease 1410 1419	fractures
N16	Reference T18 MeSH:D050723	fractures
T19	Disease 1426 1439	herpes zoster
N17	Reference T19 MeSH:D006562	herpes zoster
T21	Disease 1553 1559	stroke
N18	Reference T21 MeSH:D020521	stroke
T22	Disease 1580 1593	herpes zoster
N19	Reference T22 MeSH:D006562	herpes zoster
E2	Association:T7 Theme:T6 Cause:T5
N4	Reference T5 MeSH:D014652	Vascular Diseases
T3	Disease 132 154	Varicella zoster virus
N2	Reference T3 MeSH:C073411
T4	Disease 156 159	VZV
N3	Reference T4 MeSH:C073411
T23	Disease 179 182	VZV
N20	Reference T23 MeSH:C073411
T2	Association 173 178	cause
E1	Association:T2 Cause:T4 Theme2:T5 Cause2:T3
T24	Association 258 267	increased
E4	Association:T24 Theme:E5 Cause:T9
T25	Association 268 272	risk
E5	Association:T25 Theme:T8
T20	Association 1545 1549	risk
E3	Association:T20 Theme:T21
T26	Association 1535 1544	increased
E6	Association:T26 Theme:E3 Cause:T22
