# Supplementary material for: Using a Large Margin Context-Aware Convolutional Neural Network to Automatically Extract Disease-Disease Association from Literature: Comparative Analytic Study
Source: JMIR Med Inform. 2019 Nov 26;7(4):e14502. doi: 10.2196/14502 (PMC6913619; doi:10.2196/14502)
Supplement: Multimedia Appendix 11 [file medinform_v7i4e14502_app11.zip › 23879705.ann]

T1	Disease 68 86	nephrotic syndrome
N1	Reference T1 MeSH:D009404	nephrotic syndrome
T2	Disease 92 126	focal segmental glomerulosclerosis
N2	Reference T2 MeSH:D005923	focal segmental glomerulosclerosis
T3	Disease 197 218	Chronic HCV infection
N3	Reference T3 MeSH:D006526	Chronic HCV infection
T4	Disease 244 265	chronic liver disease
N4	Reference T4 MeSH:D008107	chronic liver disease
T5	Association 235 240	cause
T6	Disease 320 360	membranoproliferative glomerulonephritis
N5	Reference T6 MeSH:D005921	membranoproliferative glomerulonephritis
T7	Disease 362 366	MPGN
N6	Reference T7 MeSH:D005921	MPGN
T8	Disease 420 439	glomerular diseases
N7	Reference T8 MeSH:D007674	glomerular diseases
T9	Disease 467 501	Focal segmental glomerulosclerosis
N8	Reference T9 MeSH:D005923	Focal segmental glomerulosclerosis
T10	Disease 503 507	FSGS
N9	Reference T10 MeSH:D005923	FSGS
T11	Disease 521 539	glomerular disease
N10	Reference T11 MeSH:D007674	glomerular disease
T12	Disease 693 697	MPGN
N11	Reference T12 MeSH:D005921	MPGN
T13	Disease 737 741	FSGS
N12	Reference T13 MeSH:D005923	FSGS
T14	Disease 870 874	FSGS
N13	Reference T14 MeSH:D005923	FSGS
T15	Disease 945 949	FSGS
N14	Reference T15 MeSH:D005923	FSGS
T16	Disease 969 987	nephrotic syndrome
N15	Reference T16 MeSH:D009404	nephrotic syndrome
T17	Disease 992 1005	renal failure
N16	Reference T17 MeSH:D051437	renal failure
T18	Association 954 963	presented
T19	Disease 1135 1153	nephrotic syndrome
N17	Reference T19 MeSH:D009404	nephrotic syndrome
T20	Disease 1244 1262	nephrotic syndrome
N18	Reference T20 MeSH:D009404	nephrotic syndrome
T21	Disease 1372 1391	glomerular diseases
N19	Reference T21 MeSH:D007674	glomerular diseases
T22	Disease 1421 1425	FSGS
N20	Reference T22 MeSH:D005923	FSGS
E1	Association:T5 Cause:T3 Theme:T4
E2	Association:T18 Cause:T15 Theme:T16 Theme2:T17
T23	Disease 128 161	Hepatitis C virus (HCV) infection
N21	Reference T23 MeSH:D006526	Hepatitis C
T24	Disease 39 56	hepatitis C virus
N22	Reference T24 MeSH:D006526	Hepatitis C
T25	Association 57 67	associated
E3	Association:T25 Cause:T24 Theme:T1
