# Supplementary material for: Using a Large Margin Context-Aware Convolutional Neural Network to Automatically Extract Disease-Disease Association from Literature: Comparative Analytic Study
Source: JMIR Med Inform. 2019 Nov 26;7(4):e14502. doi: 10.2196/14502 (PMC6913619; doi:10.2196/14502)
Supplement: Multimedia Appendix 11 [file medinform_v7i4e14502_app11.zip › 23881426.ann]

T0	Disease 13 28	scalp deformity
N0	Reference T0 MeSH:D009140	scalp deformity
T1	Disease 47 64	subdural effusion
N1	Reference T1 MeSH:D013353	massive subdural effusion
T2	Association 29 35	caused
T3	Disease 306 323	subdural effusion
N2	Reference T3 MeSH:D013353	subdural effusion
T4	Disease 361 372	head injury
N3	Reference T4 MeSH:D006259	head injury
T5	Association 345 357	complication
T6	Disease 437 454	subdural effusion
N4	Reference T6 MeSH:D013353	massive subdural effusion
T7	Disease 539 559	visual deterioration
N5	Reference T7 MeSH:D014786	visual deterioration
T8	Disease 883 890	hygroma
N6	Reference T8 MeSH:D018191	hygroma
E1	Association:T2 Cause:T1 Theme:T0
E2	Association:T5 Cause:T3 Theme:T4
T9	Disease 188 205	Subdural effusion
N7	Reference T9 MeSH:D013353	Subdural Effusion
T10	Disease 1294 1311	Subdural effusion
N8	Reference T10 MeSH:D013353	Subdural Effusion
T11	Association 524 533	presented
E3	Association:T11 Theme:T7 Cause:T6
