# Supplementary material for: Using a Large Margin Context-Aware Convolutional Neural Network to Automatically Extract Disease-Disease Association from Literature: Comparative Analytic Study
Source: JMIR Med Inform. 2019 Nov 26;7(4):e14502. doi: 10.2196/14502 (PMC6913619; doi:10.2196/14502)
Supplement: Multimedia Appendix 11 [file medinform_v7i4e14502_app11.zip › 23886626.ann]

T1	Disease 66 82	foot dysfunction
N1	Reference T1 MeSH:D005534	foot dysfunction
T2	Disease 103 128	chronic plantar fasciitis
N2	Reference T2 MeSH:D036981	chronic plantar fasciitis
T5	Disease 275 300	foot pain and dysfunction
T6	Disease 321 346	chronic plantar fasciitis
N6	Reference T6 MeSH:D036981	chronic plantar fasciitis
T9	Disease 464 489	chronic plantar fasciitis
N8	Reference T9 MeSH:D036981	chronic plantar fasciitis
T11	Disease 608 647	Proximal plantar fascia vascularization
N10	Reference T11 MeSH:D014652	Proximal plantar fascia vascularization
T13	Disease 706 710	pain
N12	Reference T13 MeSH:D010146	pain and foot dysfunction
T16	Disease 1175 1179	pain
N15	Reference T16 MeSH:D010146	pain and foot dysfunction
T21	Disease 1650 1654	pain
N19	Reference T21 MeSH:D010146	pain
T22	Disease 1706 1710	pain
N20	Reference T22 MeSH:D010146	pain
T24	Disease 1889 1914	chronic plantar fasciitis
N22	Reference T24 MeSH:D036981	chronic plantar fasciitis
T25	Disease 2134 2138	pain
N23	Reference T25 MeSH:D010146	pain
T27	Disease 2203 2219	foot dysfunction
N25	Reference T27 MeSH:D005534	foot dysfunction
T28	Disease 2237 2262	chronic plantar fasciitis
N26	Reference T28 MeSH:D036981	chronic plantar fasciitis
N5	Reference T5 MeSH:D005534	Foot Diseases
T3	Disease 1184 1200	foot dysfunction
N3	Reference T3 MeSH:D005534	Foot Diseases
T8	Disease 715 731	foot dysfunction
N7	Reference T8 MeSH:D005534	Foot Diseases
