# Supplementary material for: Using a Large Margin Context-Aware Convolutional Neural Network to Automatically Extract Disease-Disease Association from Literature: Comparative Analytic Study
Source: JMIR Med Inform. 2019 Nov 26;7(4):e14502. doi: 10.2196/14502 (PMC6913619; doi:10.2196/14502)
Supplement: Multimedia Appendix 11 [file medinform_v7i4e14502_app11.zip › 23891252.ann]

T0	Disease 0 9	Aneurysms
N0	Reference T0 MeSH:D000783	Aneurysms
T1	Disease 38 53	Marfan syndrome
N1	Reference T1 MeSH:D008382	Marfan syndrome
T2	Disease 55 70	Marfan syndrome
N2	Reference T2 MeSH:D008382	Marfan syndrome
T3	Disease 94 120	connective tissue disorder
N3	Reference T3 MeSH:D003240	connective tissue disorder
T4	Disease 133 189	skin, ocular, skeletal, and cardiovascular abnormalities
T5	Association 126 132	causes
T6	Disease 231 246	aortic aneurysm
N5	Reference T6 MeSH:D001014	aortic aneurysm and dissection
T7	Disease 269 291	large-artery aneurysms
N6	Reference T7 MeSH:D002532	large-artery aneurysms
T9	Disease 383 398	Marfan syndrome
N8	Reference T9 MeSH:D008382	Marfan syndrome
T10	Association 367 377	associated
T11	Disease 447 463	artery aneurysms
N9	Reference T11 MeSH:D002532	artery aneurysms
T12	Disease 484 499	Marfan syndrome
N10	Reference T12 MeSH:D008382	Marfan syndrome
T13	Association 468 478	associated
T14	Disease 539 554	Marfan syndrome
N11	Reference T14 MeSH:D008382	Marfan syndrome
T15	Disease 598 614	artery aneurysms
N12	Reference T15 MeSH:D002532	artery aneurysms
T16	Disease 701 716	Marfan syndrome
N13	Reference T16 MeSH:D008382	Marfan syndrome
T17	Disease 750 766	artery aneurysms
N14	Reference T17 MeSH:D002532	artery aneurysms
T18	Disease 795 804	aneurysms
N15	Reference T18 MeSH:D000783	aneurysms
T19	Association 721 726	cause
E1	Association:T5 Cause:T2 Theme:T4
E2	Association:T10 Cause:T7 Theme:T9
E3	Association:T19 Cause:T16 Theme:T17
#1	AnnotatorNotes T4	D012868+D005124+D001847+D002318
T20	Disease 328 350	iliac artery aneurysms
N4	Reference T20 MeSH:D017543	Iliac Aneurysm
E4	Association:T13 Cause:T11 Theme:T12
T8	Association 293 302	including
E5	Association:T8 Theme:T20 Cause:T7
T21	Association 564 574	associated
E6	Association:T21 Theme:T15 Cause:T14
