# Supplementary material for: Using a Large Margin Context-Aware Convolutional Neural Network to Automatically Extract Disease-Disease Association from Literature: Comparative Analytic Study
Source: JMIR Med Inform. 2019 Nov 26;7(4):e14502. doi: 10.2196/14502 (PMC6913619; doi:10.2196/14502)
Supplement: Multimedia Appendix 11 [file medinform_v7i4e14502_app11.zip › 23891252.txt]

Aneurysms of medium-sized arteries in Marfan syndrome.
Marfan syndrome is a relatively common connective tissue disorder that causes skin, ocular, skeletal, and cardiovascular abnormalities.
High morbidity and mortality occur with aortic aneurysm and dissection.
Other large-artery aneurysms, including carotid, subclavian, and iliac artery aneurysms, have also been associated with Marfan syndrome.
It is not clear whether small- to medium-sized artery aneurysms are associated with Marfan syndrome.
This report describes 4 patients with Marfan syndrome who have associated small- to medium-sized artery aneurysms with several complications.
Additional investigations are needed to determine whether Marfan syndrome can cause small- to medium-sized artery aneurysms and how patients with these aneurysms should be treated.
