# Supplementary material for: Using a Large Margin Context-Aware Convolutional Neural Network to Automatically Extract Disease-Disease Association from Literature: Comparative Analytic Study
Source: JMIR Med Inform. 2019 Nov 26;7(4):e14502. doi: 10.2196/14502 (PMC6913619; doi:10.2196/14502)
Supplement: Multimedia Appendix 11 [file medinform_v7i4e14502_app11.zip › 23906194.ann]

T0	Disease 20 42	restless legs syndrome
N0	Reference T0 MeSH:D012148	restless legs syndrome
T1	Disease 47 59	hypertension
N1	Reference T1 MeSH:D006973	hypertension
T2	Disease 145 167	Restless legs syndrome
N2	Reference T2 MeSH:D012148	Restless legs syndrome
T3	Disease 169 172	RLS
N3	Reference T3 MeSH:D012148	RLS
T4	Disease 193 210	movement disorder
N4	Reference T4 MeSH:D009069	sleep-related movement disorder
T5	Disease 281 292	paresthesia
N5	Reference T5 MeSH:D010292	paresthesia
T6	Disease 300 311	dysesthesia
N6	Reference T6 MeSH:D010292	dysesthesia
T7	Disease 470 473	RLS
N7	Reference T7 MeSH:D012148	RLS
T8	Disease 520 532	hypertension
N8	Reference T8 MeSH:D006973	hypertension
T9	Disease 626 629	RLS
N9	Reference T9 MeSH:D012148	RLS
T10	Disease 634 646	hypertension
N10	Reference T10 MeSH:D006973	hypertension
T11	Association 606 617	association
T12	Disease 865 868	RLS
N11	Reference T12 MeSH:D012148	RLS
T13	Disease 949 971	Restless Legs Syndrome
N12	Reference T13 MeSH:D012148	Restless Legs Syndrome
T14	Disease 1021 1033	hypertension
N13	Reference T14 MeSH:D006973	hypertension
T15	Disease 1156 1159	RLS
N14	Reference T15 MeSH:D012148	RLS
T16	Disease 1164 1176	hypertension
N15	Reference T16 MeSH:D006973	hypertension
T17	Disease 1228 1245	diabetes mellitus
N16	Reference T17 MeSH:D003920	diabetes mellitus
T18	Disease 1258 1279	myocardial infarction
N17	Reference T18 MeSH:D009203	myocardial infarction
T19	Association 1136 1147	association
T20	Disease 1426 1429	RLS
N18	Reference T20 MeSH:D012148	RLS
T21	Disease 1434 1446	hypertension
N19	Reference T21 MeSH:D006973	hypertension
T22	Association 1456 1466	associated
E1	Association:T11 Theme:T9 Theme2:T10
E2	Association:T19 Theme:T15 Theme2:T16
E3	Association:T22 Theme:T21 Theme2:T20
T23	Association 0 11	Association
E4	Association:T23 Theme:T0 Theme2:T1
T24	Association 266 277	accompanied
E5	Association:T24 Theme:T5 Theme2:T6 Cause:T4 Cause2:T2 Cause3:T3
T25	Association 450 461	association
E6	Association:T25 Theme:T7 Theme2:T8
A1	Negation E3
A2	Negation E2
