# Supplementary material for: Using a Large Margin Context-Aware Convolutional Neural Network to Automatically Extract Disease-Disease Association from Literature: Comparative Analytic Study
Source: JMIR Med Inform. 2019 Nov 26;7(4):e14502. doi: 10.2196/14502 (PMC6913619; doi:10.2196/14502)
Supplement: Multimedia Appendix 11 [file medinform_v7i4e14502_app11.zip › 23906194.txt]

Association between restless legs syndrome and hypertension: a preliminary population-based study in South Tyrol, Italy.
BACKGROUND AND PURPOSE: Restless legs syndrome (RLS) is a sleep-related movement disorder characterized by an irresistible urge to move the legs accompanied by paresthesia and/or dysesthesia that begins or worsens in the evening and night and that is partially or totally relieved by movement.
Many studies have investigated the association between RLS and cardiovascular risk factors, particularly hypertension, leading to conflicting results.
The aim of this study was to assess the association between RLS and hypertension considering also other cardiovascular risk factors that could act as confounders.
METHODS: In all, 1709 participants of an on-going adult population-based study performed in South Tyrol, northern Italy, were enrolled.
RLS was assessed through face-to-face interviews according to current International Restless Legs Syndrome Study Group diagnostic criteria.
The presence of hypertension was self-reported and determined by questionnaires administered by trained study nurses.
RESULTS: The association between RLS and hypertension was not significant after adjustment for age, sex, diabetes mellitus, history of myocardial infarction, raised blood lipids and body mass index (odds ratio 1.24, 95% CI 0.85-1.80, P = 0.271).
CONCLUSION: Despite the small sample size of this study, RLS and hypertension were not associated in our adult population after adjustment for possible confounding factors.
The presence of other cardiovascular risk factors could play a role as a confounder of this association.
