# Supplementary material for: Using a Large Margin Context-Aware Convolutional Neural Network to Automatically Extract Disease-Disease Association from Literature: Comparative Analytic Study
Source: JMIR Med Inform. 2019 Nov 26;7(4):e14502. doi: 10.2196/14502 (PMC6913619; doi:10.2196/14502)
Supplement: Multimedia Appendix 11 [file medinform_v7i4e14502_app11.zip › 23907599.ann]

T0	Disease 0 23	Endothelial dysfunction
T1	Disease 28 40	tendinopathy
N1	Reference T1 MeSH:D052256	tendinopathy
T2	Disease 76 88	tendon tears
N2	Reference T2 MeSH:D052256	tendon tears
T3	Disease 129 133	pain
N3	Reference T3 MeSH:D010146	pain
T4	Disease 138 155	joint dysfunction
N4	Reference T4 MeSH:D007592	joint dysfunction
T5	Association 119 125	causes
T6	Disease 487 510	endothelial dysfunction
T7	Disease 515 527	tendinopathy
N6	Reference T7 MeSH:D052256	tendinopathy
T8	Association 466 478	relationship
T9	Disease 603 626	endothelial dysfunction
T10	Disease 663 675	tendinopathy
N8	Reference T10 MeSH:D052256	tendinopathy
T11	Disease 683 706	endothelial dysfunction
T13	Disease 999 1011	tendinopathy
N11	Reference T13 MeSH:D052256	tendinopathy
T14	Disease 1016 1039	endothelial dysfunction
T15	Association 978 990	relationship
T16	Disease 1211 1223	tendinopathy
N13	Reference T16 MeSH:D052256	tendinopathy
T17	Disease 1538 1545	hypoxia
N14	Reference T17 MeSH:D000860	hypoxia
E1	Association:T5 Cause:T2 Theme:T3 Theme2:T4
E2	Association:T8 Theme:T6 Theme2:T7
E3	Association:T15 Theme:T13 Theme2:T14
N10	Reference T0 MeSH:D014652	Vascular Diseases
N5	Reference T6 MeSH:D014652	Vascular Diseases
N7	Reference T9 MeSH:D014652	Vascular Diseases
N12	Reference T14 MeSH:D014652	Vascular Diseases
N9	Reference T11 MeSH:D014652	Vascular Diseases
