# Supplementary material for: Using a Large Margin Context-Aware Convolutional Neural Network to Automatically Extract Disease-Disease Association from Literature: Comparative Analytic Study
Source: JMIR Med Inform. 2019 Nov 26;7(4):e14502. doi: 10.2196/14502 (PMC6913619; doi:10.2196/14502)
Supplement: Multimedia Appendix 11 [file medinform_v7i4e14502_app11.zip › 23912799.ann]

T0	Disease 33 53	bone mineral density
N0	Reference T0 MeSH:D001847	bone mineral density
T1	Disease 67 104	calcification, vascular calcification
N1	Reference T1 MeSH:D061205	calcification, vascular calcification
T2	Disease 109 126	chondrocalcinosis
N2	Reference T2 MeSH:D002805	chondrocalcinosis
T3	Disease 197 217	bone mineral density
N3	Reference T3 MeSH:D001847	bone mineral density
T4	Disease 219 222	BMD
N4	Reference T4 MeSH:D001847	BMD
T5	Disease 237 274	calcification, vascular calcification
N5	Reference T5 MeSH:D061205	calcification, vascular calcification
T6	Disease 279 296	chondrocalcinosis
N6	Reference T6 MeSH:D002805	chondrocalcinosis
T7	Disease 298 300	CC
N7	Reference T7 MeSH:D002805	CC
T8	Disease 356 370	Osteoarthritis
N8	Reference T8 MeSH:D010003	Osteoarthritis
T9	Disease 569 583	osteoarthritis
N9	Reference T9 MeSH:D010003	osteoarthritis
T10	Disease 585 587	OA
N10	Reference T10 MeSH:D010003	OA
T11	Disease 590 592	CC
N11	Reference T11 MeSH:D002805	CC
T12	Disease 601 623	vascular calcification
N12	Reference T12 MeSH:D061205	vascular calcification
T13	Disease 645 658	calcification
N13	Reference T13 MeSH:D002114	calcification
T14	Disease 705 708	BMD
N14	Reference T14 MeSH:D001847	BMD
T15	Disease 799 801	CC
N15	Reference T15 MeSH:D002805	CC
T16	Disease 831 833	CC
N16	Reference T16 MeSH:D002805	CC
T17	Disease 929 931	CC
N17	Reference T17 MeSH:D002805	CC
T18	Disease 1059 1061	CC
N18	Reference T18 MeSH:D002805	CC
T19	Disease 1138 1151	calcification
N19	Reference T19 MeSH:D002114	calcification
T20	Disease 1167 1169	CC
N20	Reference T20 MeSH:D002805	CC
T21	Disease 1196 1218	vascular calcification
N21	Reference T21 MeSH:D061205	vascular calcification
T22	Disease 1234 1236	CC
N22	Reference T22 MeSH:D002805	CC
T23	Disease 1288 1290	CC
N23	Reference T23 MeSH:D002805	CC
T24	Disease 1353 1355	CC
N24	Reference T24 MeSH:D002805	CC
T25	Disease 1371 1373	CC
N25	Reference T25 MeSH:D002805	CC
T26	Disease 1492 1494	OA
N26	Reference T26 MeSH:D010003	OA
T27	Disease 1511 1513	CC
N27	Reference T27 MeSH:D002805	CC
T28	Association 1495 1505	associated
T29	Disease 1575 1577	CC
N28	Reference T29 MeSH:D002805	CC
T30	Disease 1632 1635	BMD
N29	Reference T30 MeSH:D001847	BMD
T31	Disease 1637 1659	vascular calcification
N30	Reference T31 MeSH:D061205	vascular calcification
T32	Disease 1677 1690	calcification
N31	Reference T32 MeSH:D002114	calcification
T33	Disease 1726 1728	CC
N32	Reference T33 MeSH:D002805	CC
T34	Association 1705 1715	associated
T35	Disease 1795 1797	CC
N33	Reference T35 MeSH:D002805	CC
T36	Disease 1821 1824	BMD
N34	Reference T36 MeSH:D001847	BMD
T37	Association 1779 1791	associations
T38	Disease 1850 1872	vascular calcification
N35	Reference T38 MeSH:D061205	vascular calcification
T39	Disease 1886 1899	calcification
N36	Reference T39 MeSH:D002114	calcification
T40	Disease 1905 1907	CC
N37	Reference T40 MeSH:D002805	CC
E1	Association:T28 Cause:T26 Theme:T27
E2	Association:T37 Theme:T35 Theme2:T36
E3	Association:T34 Cause:T32 Theme:T33 Cause2:T31 Cause3:T30
T41	Association 0 11	Association
E4	Association:T41 Theme:T0 Theme2:T1 Theme3:T2
T42	Association 177 188	association
E5	Association:T42 Theme:T3 Theme2:T4 Theme3:T5 Theme4:T6 Theme5:T7
T43	Association 1830 1841	association
E6	Association:T43 Theme:T38 Theme2:T39 Theme3:T40
