# Supplementary material for: Using a Large Margin Context-Aware Convolutional Neural Network to Automatically Extract Disease-Disease Association from Literature: Comparative Analytic Study
Source: JMIR Med Inform. 2019 Nov 26;7(4):e14502. doi: 10.2196/14502 (PMC6913619; doi:10.2196/14502)
Supplement: Multimedia Appendix 11 [file medinform_v7i4e14502_app11.zip › 23945121.ann]

T0	Disease 25 41	Cushing syndrome
N0	Reference T0 MeSH:D003480	Cushing syndrome
T1	Disease 52 73	ectopic ACTH syndrome
N1	Reference T1 MeSH:D000182	ectopic ACTH syndrome
T2	Disease 125 146	Ectopic ACTH syndrome
N2	Reference T2 MeSH:D000182	Ectopic ACTH syndrome
T3	Disease 190 206	Cushing syndrome
N3	Reference T3 MeSH:D003480	Cushing syndrome
T4	Association 171 176	cause
T5	Disease 532 548	Cushing syndrome
N4	Reference T5 MeSH:D003480	Cushing syndrome
T6	Disease 557 575	pituitary adenomas
N5	Reference T6 MeSH:D010911	pituitary adenomas
T7	Association 498 506	symptoms
T8	Disease 731 746	carcinoid tumor
T9	Disease 830 846	pituitary lesion
N7	Reference T9 MeSH:D010900	pituitary lesion
T10	Disease 894 911	Cushing's disease
N8	Reference T10 MeSH:D003480	Cushing's disease
E1	Association:T4 Cause:T2 Theme:T3
E2	Association:T7 Theme:T5 Theme2:T6
T11	Disease 599 603	ACTH
N9	Reference T11 MeSH:D000182	ACTH Syndrome, Ectopic
T12	Disease 757 769	ectopic ACTH
N10	Reference T12 MeSH:D000182	ACTH Syndrome, Ectopic
N6	Reference T8 MeSH:D002276	Carcinoid Tumor
T13	Disease 996 1000	ACTH
N11	Reference T13 MeSH:D000182	ACTH Syndrome, Ectopic
T14	Association 42 48	caused
E3	Association:T14 Theme:T1 Cause:T0
T15	Association 747 756	producing
E4	Association:T15 Theme:T12 Cause:T8
