# Supplementary material for: Using a Large Margin Context-Aware Convolutional Neural Network to Automatically Extract Disease-Disease Association from Literature: Comparative Analytic Study
Source: JMIR Med Inform. 2019 Nov 26;7(4):e14502. doi: 10.2196/14502 (PMC6913619; doi:10.2196/14502)
Supplement: Multimedia Appendix 11 [file medinform_v7i4e14502_app11.zip › 23953254.ann]

T0	Disease 0 11	Lung cancer
N0	Reference T0 MeSH:D008175	Lung cancer
T1	Disease 16 28	mesothelioma
N1	Reference T1 MeSH:D008654	mesothelioma
T2	Disease 89 97	asbestos
N2	Reference T2 MeSH:D001195	asbestos
T4	Disease 116 122	cancer
N3	Reference T4 MeSH:D009369	Asbestos-related cancer
T5	Disease 220 228	asbestos
N4	Reference T5 MeSH:D001195	asbestos
T6	Disease 361 367	cancer
N5	Reference T6 MeSH:D009369	cancer
T7	Disease 501 509	asbestos
N6	Reference T7 MeSH:D001195	asbestos
T8	Disease 572 583	lung cancer
N7	Reference T8 MeSH:D008175	lung cancer
T9	Disease 588 600	mesothelioma
N8	Reference T9 MeSH:D008654	mesothelioma
T10	Disease 667 673	cancer
N9	Reference T10 MeSH:D009369	cancer
T11	Disease 741 749	asbestos
N10	Reference T11 MeSH:D001195	asbestos
T12	Disease 1040 1048	asbestos
N11	Reference T12 MeSH:D001195	asbestos
T13	Disease 1057 1068	lung cancer
N12	Reference T13 MeSH:D008175	lung cancer
T14	Disease 1073 1085	mesothelioma
N13	Reference T14 MeSH:D008654	mesothelioma
T16	Disease 1200 1211	lung cancer
N14	Reference T16 MeSH:D008175	lung cancer
T17	Disease 1252 1264	mesothelioma
N15	Reference T17 MeSH:D008654	mesothelioma
T18	Disease 1304 1310	cancer
N16	Reference T18 MeSH:D009369	cancer
T19	Disease 1325 1332	cancers
N17	Reference T19 MeSH:D009369	cancers
T20	Disease 1406 1412	cancer
N18	Reference T20 MeSH:D009369	cancer
T21	Disease 1562 1570	asbestos
N19	Reference T21 MeSH:D001195	asbestos
