# Supplementary material for: Using a Large Margin Context-Aware Convolutional Neural Network to Automatically Extract Disease-Disease Association from Literature: Comparative Analytic Study
Source: JMIR Med Inform. 2019 Nov 26;7(4):e14502. doi: 10.2196/14502 (PMC6913619; doi:10.2196/14502)
Supplement: Multimedia Appendix 11 [file medinform_v7i4e14502_app11.zip › 23963470.ann]

T0	Disease 23 45	restless legs syndrome
N0	Reference T0 MeSH:D012148	restless legs syndrome
T1	Disease 47 67	Willis-Ekbom Disease
N1	Reference T1 MeSH:D012148	Willis-Ekbom Disease
T2	Disease 70 82	hypertension
N2	Reference T2 MeSH:D006973	hypertension
T3	Disease 84 106	cardiovascular disease
N3	Reference T3 MeSH:D002318	cardiovascular disease
T4	Disease 112 135	cerebrovascular disease
T5	Disease 147 162	sleep disorders
N5	Reference T5 MeSH:D012893	Untreated sleep disorders
T6	Disease 214 226	hypertension
N6	Reference T6 MeSH:D006973	hypertension
T7	Disease 228 250	cardiovascular disease
N7	Reference T7 MeSH:D002318	cardiovascular disease
T8	Disease 252 255	CVD
N8	Reference T8 MeSH:D002318	CVD
T9	Disease 262 268	stroke
N9	Reference T9 MeSH:D020521	stroke
T10	Association 167 177	contribute
T11	Disease 270 292	Restless legs syndrome
N10	Reference T11 MeSH:D012148	Restless legs syndrome
T12	Disease 297 317	Willis-Ekbom Disease
N11	Reference T12 MeSH:D012148	Willis-Ekbom Disease
T13	Disease 341 362	sensorimotor disorder
T14	Disease 531 548	sleep disruptions
N13	Reference T14 MeSH:D012893	sleep disruptions
T15	Disease 550 565	Sleep disorders
N14	Reference T15 MeSH:D012893	Sleep disorders
T16	Disease 587 610	obstructive sleep apnea
N15	Reference T16 MeSH:D020181	insomnia and obstructive sleep apnea
T17	Disease 612 615	OSA
N16	Reference T17 MeSH:D020181	OSA
T18	Disease 668 680	hypertension
N17	Reference T18 MeSH:D006973	hypertension
T19	Disease 685 702	vascular diseases
N18	Reference T19 MeSH:D014652	vascular diseases
T21	Disease 783 791	insomnia
N19	Reference T21 MeSH:D007319	insomnia
T22	Disease 796 799	OSA
N20	Reference T22 MeSH:D020181	OSA
T23	Disease 820 832	hypertension
N21	Reference T23 MeSH:D006973	hypertension
T24	Disease 837 854	vascular diseases
N22	Reference T24 MeSH:D014652	vascular diseases
T25	Disease 942 954	hypertension
N23	Reference T25 MeSH:D006973	hypertension
T26	Disease 959 975	vascular disease
N24	Reference T26 MeSH:D014652	vascular disease
T27	Disease 1041 1053	hypertension
N25	Reference T27 MeSH:D006973	hypertension
T28	Disease 1055 1058	CVD
N26	Reference T28 MeSH:D002318	CVD
T29	Disease 1064 1070	stroke
N27	Reference T29 MeSH:D020521	stroke
E1	Association:T10 Cause:T5 Theme:T6 Theme2:T7 Theme3:T8 Theme4:T9
N4	Reference T4 MeSH:D002561	Cerebrovascular Disorders
T30	Disease 319 322	RLS
N28	Reference T30 MeSH:D012148	Restless Legs Syndrome
T31	Disease 323 326	WED
N29	Reference T31 MeSH:D012148	Restless Legs Syndrome
N12	Reference T13 MeSH:D020233	Gait Disorders, Neurologic
T32	Disease 574 582	insomnia
N30	Reference T32 MeSH:D007319	Sleep Initiation and Maintenance Disorders
T33	Association 4 16	relationship
E3	Association:T33 Theme:T0 Theme2:T1 Theme3:T2 Theme4:T3 Theme5:T4
T34	Association 518 527	resulting
E4	Association:T34 Theme:T14 Cause:T13 Cause2:T30 Cause3:T31 Cause4:T12 Cause5:T11
T20	Association 650 659	increased
E2	Association:T20 Theme:E5 Cause:T15 Cause2:T32 Cause3:T16 Cause4:T17
T35	Association 660 664	risk
E5	Association:T35 Theme:T18 Theme2:T19
T36	Association 1011 1024	relationships
E6	Association:T36 Theme:T27 Theme2:T28 Theme3:T29
