# Supplementary material for: Using a Large Margin Context-Aware Convolutional Neural Network to Automatically Extract Disease-Disease Association from Literature: Comparative Analytic Study
Source: JMIR Med Inform. 2019 Nov 26;7(4):e14502. doi: 10.2196/14502 (PMC6913619; doi:10.2196/14502)
Supplement: Multimedia Appendix 11 [file medinform_v7i4e14502_app11.zip › 23965297.ann]

T0	Disease 21 28	seizure
N0	Reference T0 MeSH:D012640	seizure
T1	Disease 41 62	sudden cardiac arrest
N1	Reference T1 MeSH:D016757	sudden cardiac arrest
T2	Disease 80 88	epilepsy
N2	Reference T2 MeSH:D004827	epilepsy
T3	Disease 147 155	epilepsy
N3	Reference T3 MeSH:D004827	epilepsy
T4	Disease 157 178	sudden cardiac arrest
N4	Reference T4 MeSH:D016757	sudden cardiac arrest
T5	Disease 180 183	SCA
N5	Reference T5 MeSH:D016757	SCA
T6	Disease 205 210	death
N6	Reference T6 MeSH:D003643	death
T7	Association 196 201	cause
T8	Disease 240 243	SCA
N7	Reference T8 MeSH:D016757	SCA
T9	Disease 247 255	epilepsy
N8	Reference T9 MeSH:D004827	epilepsy
T10	Disease 271 278	seizure
N9	Reference T10 MeSH:D012640	seizure
T11	Disease 387 395	seizures
N10	Reference T11 MeSH:D012640	seizures
T12	Disease 400 403	SCA
N11	Reference T12 MeSH:D016757	SCA
T13	Disease 421 429	epilepsy
N12	Reference T13 MeSH:D004827	epilepsy
T14	Association 366 378	relationship
T15	Disease 516 519	SCA
N13	Reference T15 MeSH:D016757	SCA
T16	Disease 701 709	epilepsy
N14	Reference T16 MeSH:D004827	epilepsy
T17	Disease 740 743	SCA
N15	Reference T17 MeSH:D016757	SCA
T18	Disease 798 805	seizure
N16	Reference T18 MeSH:D012640	seizure
T19	Disease 902 910	seizures
N17	Reference T19 MeSH:D012640	seizures
T20	Disease 918 921	SCA
N18	Reference T20 MeSH:D016757	SCA
T21	Disease 960 968	epilepsy
N19	Reference T21 MeSH:D004827	epilepsy
T22	Disease 1008 1015	seizure
N20	Reference T22 MeSH:D012640	seizure
T23	Disease 1152 1160	epilepsy
N21	Reference T23 MeSH:D004827	epilepsy
T24	Disease 1195 1203	epilepsy
N22	Reference T24 MeSH:D004827	epilepsy
T25	Disease 1229 1237	epilepsy
N23	Reference T25 MeSH:D004827	epilepsy
T26	Disease 1314 1338	ventricular fibrillation
N24	Reference T26 MeSH:D014693	ventricular tachycardia/ventricular fibrillation
T27	Disease 1383 1391	asystole
N25	Reference T27 MeSH:D006323	asystole
T28	Disease 1393 1401	epilepsy
N26	Reference T28 MeSH:D004827	epilepsy
T29	Disease 1411 1419	epilepsy
N27	Reference T29 MeSH:D004827	epilepsy
T30	Disease 1515 1523	epilepsy
N28	Reference T30 MeSH:D004827	epilepsy
T31	Disease 1568 1575	seizure
N29	Reference T31 MeSH:D012640	seizure
T32	Disease 1580 1583	SCA
N30	Reference T32 MeSH:D016757	SCA
T33	Disease 1599 1602	SCA
N31	Reference T33 MeSH:D016757	SCA
T34	Disease 1606 1614	epilepsy
N32	Reference T34 MeSH:D004827	epilepsy
T35	Disease 1646 1653	seizure
N33	Reference T35 MeSH:D012640	seizure
T36	Association 1547 1559	relationship
T37	Disease 1714 1717	SCA
N34	Reference T37 MeSH:D016757	SCA
T38	Disease 1721 1729	epilepsy
N35	Reference T38 MeSH:D004827	epilepsy
E1	Association:T7 Cause:T3 Theme:T6 Cause2:T4 Cause3:T5
E2	Association:T14 Theme:T11 Theme2:T12
E3	Association:T36 Theme:T31 Theme2:T32
T39	Disease 1290 1313	ventricular tachycardia
N36	Reference T39 MeSH:D017180	Tachycardia, Ventricular
T40	Association 0 12	Relationship
E4	Association:T40 Theme:T1 Theme2:T0
T41	Association 256 262	occurs
E5	Association:T41 Cause:T10 Theme:T8
T42	Association 1272 1284	presentation
E6	Association:T42 Cause:T39 Cause2:T26 Theme:T25
A1	Negation E3
T43	Association 1638 1645	involve
E7	Association:T43 Theme:T35 Cause:T33
A2	Negation E7
