# Supplementary material for: Using a Large Margin Context-Aware Convolutional Neural Network to Automatically Extract Disease-Disease Association from Literature: Comparative Analytic Study
Source: JMIR Med Inform. 2019 Nov 26;7(4):e14502. doi: 10.2196/14502 (PMC6913619; doi:10.2196/14502)
Supplement: Multimedia Appendix 11 [file medinform_v7i4e14502_app11.zip › 23975270.ann]

T0	Disease 19 27	insomnia
N0	Reference T0 MeSH:D007319	insomnia
T1	Disease 33 65	gastroesophageal reflux symptoms
N1	Reference T1 MeSH:D005764	gastroesophageal reflux symptoms
T2	Disease 83 115	nonalcoholic fatty liver disease
N2	Reference T2 MeSH:D065626	nonalcoholic fatty liver disease
T3	Disease 150 182	nonalcoholic fatty liver disease
N3	Reference T3 MeSH:D065626	nonalcoholic fatty liver disease
T4	Disease 184 189	NAFLD
N4	Reference T4 MeSH:D065626	NAFLD
T5	Disease 202 226	nonalcoholic fatty liver
N5	Reference T5 MeSH:D065626	nonalcoholic fatty liver
T6	Disease 228 232	NAFL
N6	Reference T6 MeSH:D065626	NAFL
T7	Disease 238 266	nonalcoholic steatohepatitis
N7	Reference T7 MeSH:D065626	nonalcoholic steatohepatitis
T8	Disease 268 272	NASH
N8	Reference T8 MeSH:D065626	NASH
T9	Disease 298 306	insomnia
N9	Reference T9 MeSH:D007319	insomnia
T10	Disease 311 343	gastro-esophageal reflux disease
N10	Reference T10 MeSH:D005764	gastro-esophageal reflux disease
T11	Disease 345 349	GERD
N11	Reference T11 MeSH:D005764	GERD
T12	Disease 377 381	GERD
N12	Reference T12 MeSH:D005764	GERD
T13	Disease 386 394	insomnia
N13	Reference T13 MeSH:D007319	insomnia
T14	Disease 426 431	NAFLD
N14	Reference T14 MeSH:D065626	NAFLD
T15	Association 356 368	relationship
T16	Disease 511 516	NAFLD
N15	Reference T16 MeSH:D065626	NAFLD
T17	Disease 518 526	Insomnia
N16	Reference T17 MeSH:D007319	Insomnia
T21	Disease 727 735	insomnia
N20	Reference T21 MeSH:D007319	insomnia
T22	Disease 737 741	GERD
N21	Reference T22 MeSH:D005764	GERD
T23	Disease 810 814	GERD
N22	Reference T23 MeSH:D005764	GERD
T24	Disease 934 942	insomnia
N23	Reference T24 MeSH:D007319	insomnia
T25	Disease 948 952	GERD
N24	Reference T25 MeSH:D005764	GERD
T26	Association 919 930	association
T27	Disease 1020 1024	GERD
N25	Reference T27 MeSH:D005764	GERD
T28	Disease 1182 1187	obese
N26	Reference T28 MeSH:D009765	obese
T30	Disease 1313 1317	NAFL
N28	Reference T30 MeSH:D065626	NAFL
T31	Disease 1335 1339	NASH
N29	Reference T31 MeSH:D065626	NASH
T33	Disease 1622 1630	insomnia
N31	Reference T33 MeSH:D007319	insomnia
T35	Disease 1767 1772	NAFLD
N33	Reference T35 MeSH:D065626	NAFLD
T36	Disease 1777 1785	insomnia
N34	Reference T36 MeSH:D007319	insomnia
T37	Disease 1816 1820	GERD
N35	Reference T37 MeSH:D005764	GERD
T38	Association 1797 1804	related
E1	Association:T15 Theme:T12 Theme2:T13
E2	Association:T38 Cause:T36 Theme:T37
E3	Association:T26 Theme:T24 Theme2:T25
T100	Disease 554 562	Insomnia
N100	Reference T100 MeSH:D007319	Insomnia
T18	Association 4 15	association
E4	Association:T18 Theme:T0 Theme2:T1
T19	Association 282 292	associated
E5	Association:T19 Theme:T9 Theme2:T10 Theme3:T11 Cause:T8 Cause2:T7 Cause3:T6 Cause4:T5
T20	Association 192 201	including
E6	Association:T20 Theme:T5 Theme2:T6 Theme3:T7 Theme4:T8 Cause:T4 Cause2:T3
