# Supplementary material for: Using a Large Margin Context-Aware Convolutional Neural Network to Automatically Extract Disease-Disease Association from Literature: Comparative Analytic Study
Source: JMIR Med Inform. 2019 Nov 26;7(4):e14502. doi: 10.2196/14502 (PMC6913619; doi:10.2196/14502)
Supplement: Multimedia Appendix 11 [file medinform_v7i4e14502_app11.zip › 23992920.ann]

T0	Disease 44 51	atrophy
N0	Reference T0 MeSH:D001284	atrophy
T1	Disease 62 80	status epilepticus
N1	Reference T1 MeSH:D013226	status epilepticus
T2	Disease 96 113	neuronal necrosis
N2	Reference T2 MeSH:D009410	neuronal necrosis
T3	Disease 122 144	temporal lobe epilepsy
N3	Reference T3 MeSH:D004833	temporal lobe epilepsy
T4	Disease 185 192	atrophy
N4	Reference T4 MeSH:D001284	atrophy
T5	Disease 204 225	hippocampal sclerosis
N5	Reference T5 MeSH:D001930	hippocampal sclerosis
T6	Association 157 167	associated
T7	Disease 341 349	seizures
N6	Reference T7 MeSH:D012640	seizures
T8	Disease 354 372	status epilepticus
N7	Reference T8 MeSH:D013226	status epilepticus
T9	Disease 397 402	edema
N8	Reference T9 MeSH:D004487	edema
T10	Association 377 381	lead
T11	Disease 500 518	status epilepticus
N9	Reference T11 MeSH:D013226	status epilepticus
T12	Disease 527 546	limbic encephalitis
N10	Reference T12 MeSH:D020363	limbic encephalitis
T13	Disease 607 615	epilepsy
N11	Reference T13 MeSH:D004827	epilepsy
T14	Disease 647 652	edema
N12	Reference T14 MeSH:D004487	edema
T15	Disease 734 742	necrosis
N13	Reference T15 MeSH:D009336	necrosis
T16	Disease 747 760	neuronal loss
N14	Reference T16 MeSH:D009410	neuronal loss
T17	Disease 859 866	atrophy
N15	Reference T17 MeSH:D001284	atrophy
T18	Disease 975 982	atrophy
N16	Reference T18 MeSH:D001284	atrophy
T19	Disease 993 1011	status epilepticus
N17	Reference T19 MeSH:D013226	status epilepticus
T20	Disease 1029 1052	acute neuronal necrosis
N18	Reference T20 MeSH:D015882	acute neuronal necrosis
E1	Association:T6 Cause:T3 Theme:T4 Theme2:T5
E2	Association:T10 Cause:T7 Theme:T9 Cause2:T8
T22	Association 52 61	following
E4	Association:T22 Cause:T0 Theme:T1
T21	Association 983 992	following
E3	Association:T21 Cause:T18 Theme:T19
