# Supplementary material for: Using a Large Margin Context-Aware Convolutional Neural Network to Automatically Extract Disease-Disease Association from Literature: Comparative Analytic Study
Source: JMIR Med Inform. 2019 Nov 26;7(4):e14502. doi: 10.2196/14502 (PMC6913619; doi:10.2196/14502)
Supplement: Multimedia Appendix 11 [file medinform_v7i4e14502_app11.zip › 23996461.ann]

T0	Disease 34 51	oligodendroglioma
N0	Reference T0 MeSH:D009837	oligodendroglioma
T1	Disease 143 161	oligodendrogliomas
N1	Reference T1 MeSH:D009837	oligodendrogliomas
T2	Disease 191 209	intracranial tumor
T3	Association 173 177	form
T4	Disease 257 270	hydrocephalus
N3	Reference T4 MeSH:D006849	hydrocephalus
T5	Disease 275 282	seizure
N4	Reference T5 MeSH:D012640	seizure
T6	Association 245 253	symptoms
T7	Disease 346 359	hydrocephalus
N5	Reference T7 MeSH:D006849	hydrocephalus
T8	Disease 361 375	chiasmal tumor
T9	Disease 421 426	tumor
N7	Reference T9 MeSH:D009369	tumor
T10	Disease 479 496	oligodendroglioma
N8	Reference T10 MeSH:D009837	oligodendroglioma
T11	Disease 826 831	tumor
N9	Reference T11 MeSH:D009369	enlargement of the original tumor
T12	Disease 975 981	glioma
N10	Reference T12 MeSH:D005910	glioma
T13	Disease 1037 1058	neurological symptoms
N11	Reference T13 MeSH:D009422	neurological symptoms
T14	Disease 1068 1073	tumor
N12	Reference T14 MeSH:D009369	tumor
T15	Disease 1163 1180	oligodendroglioma
N13	Reference T15 MeSH:D009837	oligodendroglioma
E1	Association:T3 Cause:T1 Theme:T2
E2	Association:T6 Theme:T4 Theme2:T5
N2	Reference T2 MeSH:D001932	Brain Neoplasms
N6	Reference T8 MeSH:D010911	Pituitary Neoplasms
